# Supplementary material for: [N′-(5-Bromo-2-oxidobenzyl­idene-κO)-3-hydr­oxy-2-naphthohydrazidato-κ2 N′,O]dibutyl­tin(IV)
Source: Acta Crystallogr Sect E Struct Rep Online. 2009 Jul 4;65(Pt 8):m862. doi: 10.1107/S1600536809024477 (PMC2977471; doi:10.1107/S1600536809024477)
Supplement: Supplementary file 2 [file e-65-0m862-Isup2.hkl]

# 
# h,k,l, Fc-squared, Fo-squared, sigma(Fo-squared) and status flag 
# 
data_I
_shelx_title '  P-1' 
_shelx_refln_list_code          4 
_shelx_F_calc_maximum      252.23 
_exptl_crystal_F_000       616.00 
_reflns_d_resolution_high  0.7697 
 
loop_ 
 _symmetry_equiv_pos_as_xyz 
 'x, y, z' 
 '-x, -y, -z' 
 
_cell_length_a    10.1626 
_cell_length_b    12.2534 
_cell_length_c    12.5583 
_cell_angle_alpha  62.309 
_cell_angle_beta   83.809 
_cell_angle_gamma  65.802 
 
_shelx_F_squared_multiplier     1.000 
 
loop_ 
 _refln_index_h 
 _refln_index_k 
 _refln_index_l 
 _refln_F_squared_calc 
 _refln_F_squared_meas 
 _refln_F_squared_sigma 
 _refln_observed_status 
   1   0   0       60.85       59.86      2.21 o 
   2   0   0    10958.99    11862.11    161.97 o 
   3   0   0      380.20      376.48     11.16 o 
   4   0   0     4772.48     4787.23     72.07 o 
   5   0   0       44.27       32.37      6.40 o 
   6   0   0     6320.36     6534.17     77.69 o 
   7   0   0        1.68       -7.34      7.78 o 
   8   0   0     1115.48     1113.38     31.02 o 
   9   0   0      436.22      440.96     22.48 o 
  10   0   0      100.17      110.46     15.88 o 
  11   0   0      548.02      544.99     36.62 o 
 -11   1   0      278.63      322.89     33.83 o 
 -10   1   0     1442.56     1471.07     59.58 o 
  -9   1   0       23.16       37.04     12.90 o 
  -8   1   0     2827.57     2745.00     55.43 o 
  -7   1   0      104.40      102.76     11.88 o 
  -6   1   0       12.23       13.13      4.63 o 
  -5   1   0     1936.56     2055.25     29.23 o 
  -4   1   0     3964.97     3840.58     40.73 o 
  -3   1   0     2478.11     2551.97     27.80 o 
  -2   1   0    11858.73    12375.29    152.54 o 
  -1   1   0      219.90      226.45      5.06 o 
   0   1   0     1274.66     1343.77     17.52 o 
   1   1   0     7967.50     8009.47    157.20 o 
   2   1   0    18594.82    19134.61    257.92 o 
   3   1   0     3384.17     3334.21     56.03 o 
   4   1   0     5099.97     5070.44     74.77 o 
   5   1   0      131.14      132.47      8.26 o 
   6   1   0      269.05      292.09     13.48 o 
   7   1   0     3170.62     3196.81     56.57 o 
   8   1   0      296.79      290.63     15.93 o 
   9   1   0     1041.27     1035.04     30.56 o 
  10   1   0      724.20      715.37     50.47 o 
  11   1   0       14.83      -18.84     12.56 o 
  12   1   0       22.73       32.07     15.82 o 
 -11   2   0       14.88       28.96     24.12 o 
 -10   2   0      297.02      311.59     32.15 o 
  -9   2   0      288.55      303.86     30.10 o 
  -8   2   0      331.39      273.11     26.01 o 
  -7   2   0     2128.63     2156.96     66.83 o 
  -6   2   0     3017.76     2838.69     61.41 o 
  -5   2   0     1279.85     1180.15     20.90 o 
  -4   2   0     2607.78     2862.63     32.73 o 
  -3   2   0     4910.64     5222.44     61.94 o 
  -2   2   0      795.44      892.97     14.57 o 
  -1   2   0    15879.78    16511.79    221.24 o 
   0   2   0     3436.23     3462.96     41.31 o 
   1   2   0     4602.03     4825.01     48.09 o 
   2   2   0      194.94      168.47      6.59 o 
   3   2   0      271.02      267.48      8.45 o 
   4   2   0      449.58      448.75     12.26 o 
   5   2   0    10270.02    10171.80    143.59 o 
   6   2   0     1226.95     1250.20     26.81 o 
   7   2   0     4049.90     4057.00     66.85 o 
   8   2   0      444.94      447.34     33.47 o 
   9   2   0        6.90       10.97      9.51 o 
  10   2   0       63.53       62.11     19.66 o 
  11   2   0     1732.37     1768.84     44.88 o 
  12   2   0        4.39      -13.20     12.61 o 
 -10   3   0       23.46       60.79     24.81 o 
  -9   3   0      542.44      512.52     38.24 o 
  -8   3   0      111.79      140.43     23.65 o 
  -7   3   0        2.97        6.42     15.35 o 
  -6   3   0      348.36      366.54     27.25 o 
  -5   3   0     3336.83     3344.01     44.66 o 
  -4   3   0       74.83       74.36      5.91 o 
  -3   3   0     2303.08     1999.81     28.78 o 
  -2   3   0     3384.07     3520.92     44.83 o 
  -1   3   0       11.79       24.29      5.07 o 
   0   3   0      613.34      609.50     11.61 o 
   1   3   0    11149.34    11191.03    108.93 o 
   2   3   0     3721.65     3932.46     48.10 o 
   3   3   0     8604.09     8375.23     98.52 o 
   4   3   0      812.76      903.64     15.85 o 
   5   3   0      604.63      628.20     16.10 o 
   6   3   0     1408.36     1422.27     28.64 o 
   7   3   0     4337.38     4195.72     67.99 o 
   8   3   0      184.36      167.92     31.24 o 
   9   3   0     3658.38     3640.69     65.20 o 
  10   3   0       65.55       43.25     11.83 o 
  11   3   0       38.14       34.14     12.10 o 
  12   3   0      742.66      731.33     26.53 o 
  -9   4   0       83.35       40.27     22.33 o 
  -8   4   0      289.23      261.96     29.51 o 
  -7   4   0     1533.30     1632.74     60.69 o 
  -6   4   0      108.15      116.51     18.48 o 
  -5   4   0     1445.99     1463.15     25.44 o 
  -4   4   0      483.01      461.87     21.88 o 
  -3   4   0      886.23      855.43     17.66 o 
  -2   4   0     1936.64     1922.26     29.17 o 
  -1   4   0    11505.61    11521.89    160.37 o 
   0   4   0      887.19      822.49     23.74 o 
   1   4   0     4293.66     4224.53     44.66 o 
   2   4   0      857.74      846.48     14.67 o 
   3   4   0     1703.94     1669.75     30.85 o 
   4   4   0     5368.74     5161.02     64.51 o 
   5   4   0     4566.02     4340.06     55.68 o 
   6   4   0     3300.83     3362.41     46.17 o 
   7   4   0     1069.79     1032.96     21.28 o 
   8   4   0      211.21      239.33      9.80 o 
   9   4   0      135.70      128.45     11.41 o 
  10   4   0      151.28      148.00     12.66 o 
  11   4   0      576.87      620.23     22.51 o 
  12   4   0       96.11      106.56     20.24 o 
  13   4   0      464.92      514.07     24.44 o 
  -9   5   0      297.16      244.86     33.66 o 
  -8   5   0       17.09        3.77     20.58 o 
  -7   5   0      490.23      429.59     34.72 o 
  -6   5   0     3002.73     2703.94     82.81 o 
  -5   5   0      422.51      477.08     16.88 o 
  -4   5   0     3403.02     3398.92     48.40 o 
  -3   5   0     1589.63     1481.04     26.38 o 
  -2   5   0      162.26      147.57      8.75 o 
  -1   5   0      118.70      125.60      9.65 o 
   0   5   0     6421.31     6541.19     97.59 o 
   1   5   0      803.24      829.06     19.76 o 
   2   5   0     8117.49     8073.56     95.62 o 
   3   5   0     2266.91     2159.42     31.03 o 
   4   5   0      965.41      931.30     22.58 o 
   5   5   0      936.27      902.71     33.94 o 
   6   5   0     6189.93     5998.39     65.53 o 
   7   5   0      164.40      184.42     10.81 o 
   8   5   0     4901.63     4906.19     57.51 o 
   9   5   0     1287.19     1328.39     23.98 o 
  10   5   0      813.32      822.96     23.26 o 
  11   5   0      519.03      499.40     25.37 o 
  12   5   0      558.59      587.74     35.36 o 
  13   5   0        1.52      -13.35     13.36 o 
  -8   6   0      893.31      851.83     51.33 o 
  -7   6   0      269.70      296.88     30.97 o 
  -6   6   0      351.80      412.51     34.55 o 
  -5   6   0     2288.17     2117.82     70.86 o 
  -4   6   0      452.41      442.35     21.77 o 
  -3   6   0      129.63      133.06      9.70 o 
  -2   6   0     5107.05     5157.05     68.41 o 
  -1   6   0      224.77      246.24     18.20 o 
   0   6   0     4368.67     4354.89     56.26 o 
   1   6   0     1151.17     1162.15     17.60 o 
   2   6   0      120.48      132.70      7.30 o 
   3   6   0     1938.34     1966.19     29.58 o 
   4   6   0     5222.39     5104.69     81.95 o 
   5   6   0     1186.35     1256.39     32.16 o 
   6   6   0     3538.92     3423.52     64.09 o 
   7   6   0      141.35      122.92      8.46 o 
   8   6   0      344.97      341.56     14.03 o 
   9   6   0      488.28      478.73     16.38 o 
  10   6   0     2804.80     2874.01     93.22 o 
  11   6   0      172.56      159.87     13.92 o 
  12   6   0      928.22      894.98     27.69 o 
  13   6   0       41.22       67.09     34.37 o 
  -7   7   0      451.49      473.62     40.54 o 
  -6   7   0      663.76      619.11     43.86 o 
  -5   7   0     1119.78      986.11     50.21 o 
  -4   7   0     2253.90     2264.83     59.23 o 
  -3   7   0        2.01       -4.87      7.17 o 
  -2   7   0      150.92      147.18     10.99 o 
  -1   7   0     2009.14     1970.26     41.63 o 
   0   7   0     3410.56     3480.54     48.35 o 
   1   7   0     3217.48     3228.30     38.61 o 
   2   7   0     4755.84     4651.38     59.97 o 
   3   7   0     1430.15     1399.25     24.05 o 
   4   7   0      521.23      480.85     37.62 o 
   5   7   0     1309.00     1312.33     31.48 o 
   6   7   0     1447.83     1390.98     40.46 o 
   7   7   0     6670.57     6664.23     86.39 o 
   8   7   0     1399.71     1376.08     24.13 o 
   9   7   0      287.40      296.30     14.24 o 
  10   7   0        8.84        0.49     10.22 o 
  11   7   0      333.85      358.00     17.37 o 
  12   7   0      148.70      167.27     39.54 o 
  13   7   0      430.15      437.94     46.86 o 
  -6   8   0      526.73      535.46     43.25 o 
  -5   8   0      188.22      167.79     27.12 o 
  -4   8   0       89.69      123.36     25.57 o 
  -3   8   0     1624.37     1538.49     34.85 o 
  -2   8   0      754.82      757.21     22.37 o 
  -1   8   0     1736.27     1761.48     40.99 o 
   0   8   0     1719.22     1779.84     36.53 o 
   1   8   0      465.56      468.00     21.92 o 
   2   8   0      135.00      147.70      8.61 o 
   3   8   0     4062.94     4100.07     55.32 o 
   4   8   0      100.98       63.96      7.97 o 
   5   8   0     2516.97     2410.67     48.02 o 
   6   8   0      762.08      752.07     69.72 o 
   7   8   0      398.51      432.76     21.38 o 
   8   8   0      110.06      103.50     10.71 o 
   9   8   0     1614.44     1674.93     33.62 o 
  10   8   0       65.40       61.09     19.56 o 
  11   8   0      420.34      472.79     20.69 o 
  12   8   0        3.32       12.03     25.10 o 
  -5   9   0      774.75      793.00     49.42 o 
  -4   9   0      366.28      311.42     33.44 o 
  -3   9   0      152.68      173.13     18.86 o 
  -2   9   0      213.55      242.03     20.00 o 
  -1   9   0     1416.16     1418.12     40.49 o 
   0   9   0      118.59      129.57     23.09 o 
   1   9   0     4377.29     4347.06    116.15 o 
   2   9   0       30.11       35.68     18.90 o 
   3   9   0      184.69      183.87     25.13 o 
   4   9   0       15.29      -12.55      8.37 o 
   5   9   0     2372.56     2390.94     49.14 o 
   6   9   0      383.23      405.64     56.33 o 
   7   9   0     2384.33     2451.72     52.44 o 
   8   9   0       30.58       34.53     12.25 o 
   9   9   0      160.92      160.63     12.87 o 
  10   9   0       32.55       41.06     11.31 o 
  11   9   0      137.38      143.69     29.58 o 
  12   9   0      422.19      492.59     44.35 o 
  -4  10   0      343.52      313.71     37.41 o 
  -3  10   0      637.77      652.00     47.20 o 
  -2  10   0      270.58      278.38     22.92 o 
  -1  10   0      865.36      901.94     34.30 o 
   0  10   0        0.54       21.84     19.25 o 
   1  10   0      209.33      150.75     25.92 o 
   2  10   0     1368.43     1316.86     57.24 o 
   3  10   0     1899.73     1803.64     67.70 o 
   4  10   0     3587.25     3577.49    103.81 o 
   5  10   0      869.30      771.12     44.41 o 
   6  10   0       48.00       68.30     21.02 o 
   7  10   0        6.18       -2.07     18.38 o 
   8  10   0      957.30      991.31     50.40 o 
   9  10   0      125.68      115.79     12.88 o 
  10  10   0      517.50      548.93     34.12 o 
  11  10   0      259.87      355.75     36.32 o 
  12  10   0       12.86       -0.17     27.09 o 
  -3  11   0      103.38       98.92     29.85 o 
  -2  11   0      304.18      272.69     24.15 o 
  -1  11   0       18.81        7.65     15.08 o 
   0  11   0      895.07      821.21     49.10 o 
   1  11   0      836.43      799.90     47.66 o 
   2  11   0      232.37      256.67     31.81 o 
   3  11   0      758.84      743.56     46.54 o 
   4  11   0     1391.06     1323.15     60.22 o 
   5  11   0      106.98      118.27     26.32 o 
   6  11   0     2478.79     2360.80     82.33 o 
   7  11   0      176.72      176.96     28.89 o 
   8  11   0      544.69      535.42     41.46 o 
   9  11   0      172.72      178.40     29.32 o 
  10  11   0      193.06      227.43     32.60 o 
  11  11   0       93.87       87.17     27.79 o 
  -1  12   0      282.08      246.64     35.27 o 
   0  12   0       82.33       81.28     32.31 o 
   1  12   0     1993.02     1779.53     73.58 o 
   2  12   0      420.03      441.42     40.12 o 
   3  12   0       83.46       21.70     23.90 o 
   4  12   0      981.27     1014.83     56.19 o 
   5  12   0      201.48      251.58     33.47 o 
   6  12   0        4.20        0.41     21.49 o 
   7  12   0      535.95      439.11     40.13 o 
   8  12   0      745.58      694.75     48.58 o 
   9  12   0      194.98      192.66     32.48 o 
  10  12   0      563.97      631.60     47.78 o 
   1  13   0       77.96       49.55     18.40 o 
   2  13   0     1120.20     1211.44     64.55 o 
   3  13   0      167.47      101.21     30.14 o 
   4  13   0       38.11        9.89     24.35 o 
   5  13   0      768.79      892.52     56.33 o 
   6  13   0      249.92      196.12     33.52 o 
   7  13   0      316.53      376.67     41.35 o 
   8  13   0      253.88      242.84     36.73 o 
   9  13   0      139.40      218.70     36.53 o 
   4  14   0       64.62       10.44     28.08 o 
   5  14   0       42.33       47.59     29.69 o 
   6  14   0      141.37      182.87     35.82 o 
  -8 -13   1      219.05      195.65     36.36 o 
  -7 -13   1      126.37      144.16     32.80 o 
  -6 -13   1      100.94       69.71     30.03 o 
  -5 -13   1       26.12        1.87     25.40 o 
  -4 -13   1      549.76      643.99     51.37 o 
  -3 -13   1      380.86      381.03     41.91 o 
  -2 -13   1      658.27      708.89     52.61 o 
 -10 -12   1       16.75       12.20     26.03 o 
  -9 -12   1      197.70      152.24     32.76 o 
  -8 -12   1      600.91      610.19     47.60 o 
  -7 -12   1      114.72      134.49     29.55 o 
  -6 -12   1     1006.16      965.39     55.41 o 
  -5 -12   1      326.86      318.97     37.83 o 
  -4 -12   1      115.20      126.61     30.36 o 
  -3 -12   1       77.15       93.79     28.55 o 
  -2 -12   1     2188.53     2065.68     81.20 o 
  -1 -12   1        8.04        4.85     15.76 o 
   0 -12   1     1382.53     1321.63     45.37 o 
 -11 -11   1      254.17      197.94     33.50 o 
 -10 -11   1      802.31      971.03     56.53 o 
  -9 -11   1       13.87       53.42     24.96 o 
  -8 -11   1      404.33      393.60     38.42 o 
  -7 -11   1      181.01      163.36     29.89 o 
  -6 -11   1       94.18       82.46     24.67 o 
  -5 -11   1     1129.52     1044.63     54.62 o 
  -4 -11   1     1230.73     1329.23     61.42 o 
  -3 -11   1      487.73      520.40     41.20 o 
  -2 -11   1      435.86      424.23     38.42 o 
  -1 -11   1        3.73       -0.93     20.88 o 
   0 -11   1       53.48       56.88     16.78 o 
   1 -11   1      386.54      468.39     28.00 o 
   2 -11   1      370.72      389.86     39.31 o 
 -11 -10   1        9.51      -12.64     16.22 o 
 -10 -10   1       58.27       50.07     17.27 o 
  -9 -10   1      612.97      664.71     30.60 o 
  -8 -10   1       21.85       12.81     20.56 o 
  -7 -10   1     1837.11     1789.34     68.67 o 
  -6 -10   1      284.96      309.53     31.63 o 
  -5 -10   1        6.27      -10.60     17.35 o 
  -4 -10   1      345.70      351.77     33.57 o 
  -3 -10   1     1828.18     1777.08     67.78 o 
  -2 -10   1        2.33        8.74     19.60 o 
  -1 -10   1     3069.10     3132.76     96.84 o 
   0 -10   1       94.42      151.63     26.96 o 
   1 -10   1      236.46      222.49     20.75 o 
   2 -10   1      253.07      290.75     23.58 o 
   3 -10   1      498.19      536.46     43.75 o 
   4 -10   1       56.75       85.29     28.74 o 
 -12  -9   1       10.97        5.74     26.66 o 
 -11  -9   1      895.87      982.18     54.58 o 
 -10  -9   1        4.90       14.21     24.69 o 
  -9  -9   1     1143.34     1131.87     36.89 o 
  -8  -9   1      129.65      132.71     12.37 o 
  -7  -9   1       22.87       17.95     12.36 o 
  -6  -9   1      861.85      893.47     37.80 o 
  -5  -9   1     1730.99     1711.38     32.41 o 
  -4  -9   1       27.45       30.61     11.69 o 
  -3  -9   1      668.21      735.54     42.18 o 
  -2  -9   1       70.67       69.29     20.47 o 
  -1  -9   1        9.24        3.01     17.49 o 
   0  -9   1     1054.23     1082.36     50.10 o 
   1  -9   1     1286.47     1242.04     69.82 o 
   2  -9   1      185.46      197.19     18.62 o 
   3  -9   1     1096.56      970.50     52.37 o 
   4  -9   1      174.79      153.34     30.07 o 
   5  -9   1       16.90        6.29     23.66 o 
 -12  -8   1       96.61       92.91     30.64 o 
 -11  -8   1      171.75      132.27     29.81 o 
 -10  -8   1      114.55      141.46     31.09 o 
  -9  -8   1      600.38      631.04     21.07 o 
  -8  -8   1     1887.14     1816.41     34.38 o 
  -7  -8   1     2491.94     2539.65     77.97 o 
  -6  -8   1      188.06      204.09     28.07 o 
  -5  -8   1      316.16      316.28     13.93 o 
  -4  -8   1     2357.80     2333.89     37.68 o 
  -3  -8   1      652.03      655.72     22.71 o 
  -2  -8   1     2488.36     2516.82     38.89 o 
  -1  -8   1      687.85      703.06     18.12 o 
   0  -8   1       74.85       61.49     10.51 o 
   1  -8   1      119.14      125.17     18.94 o 
   2  -8   1     1063.82     1056.42     33.91 o 
   3  -8   1      219.74      222.69     40.55 o 
   4  -8   1     2118.47     1936.99     72.09 o 
   5  -8   1       94.04       85.08     24.87 o 
   6  -8   1       47.83       38.98     23.37 o 
 -12  -7   1     1099.88     1149.53     60.90 o 
 -11  -7   1       77.44       67.86     27.91 o 
 -10  -7   1     1186.56     1219.48     28.09 o 
  -9  -7   1      306.10      307.15     12.36 o 
  -8  -7   1     1046.06     1000.41     36.13 o 
  -7  -7   1      743.17      709.27     19.61 o 
  -6  -7   1     5883.01     5774.28     95.90 o 
  -5  -7   1      228.95      251.19     15.31 o 
  -4  -7   1     2732.30     2693.61     44.48 o 
  -3  -7   1      155.53      181.47     16.75 o 
  -2  -7   1      990.35      940.41     19.77 o 
  -1  -7   1      227.97      237.48     10.97 o 
   0  -7   1     4786.47     4819.41     78.85 o 
   1  -7   1        6.46       -3.00     11.10 o 
   2  -7   1     1439.39     1409.67     36.90 o 
   3  -7   1      254.67      252.97     20.99 o 
   4  -7   1      202.26      209.73     27.17 o 
   5  -7   1      966.34      970.30     50.12 o 
   6  -7   1     1148.09     1062.32     53.99 o 
   7  -7   1       54.42       53.97     22.90 o 
 -12  -6   1       34.18       48.47     27.78 o 
 -11  -6   1      136.35      140.57     16.56 o 
 -10  -6   1     2001.01     1999.27     36.97 o 
  -9  -6   1      393.15      377.60     15.50 o 
  -8  -6   1     2391.73     2366.55     33.33 o 
  -7  -6   1        2.92        7.51      5.60 o 
  -6  -6   1      327.34      323.57     17.16 o 
  -5  -6   1      464.71      466.77     19.03 o 
  -4  -6   1     2962.22     2827.63     41.32 o 
  -3  -6   1      452.09      448.40     13.31 o 
  -2  -6   1     8899.40     8825.76    106.39 o 
  -1  -6   1        7.19        2.16     10.85 o 
   0  -6   1     2100.27     2100.19     40.20 o 
   1  -6   1     1263.57     1263.89     32.40 o 
   2  -6   1     1412.84     1441.90     35.57 o 
   3  -6   1     1091.07     1110.07     31.49 o 
   4  -6   1     2111.35     2108.86     46.54 o 
   5  -6   1       25.28       17.53     15.79 o 
   6  -6   1      470.27      464.19     36.73 o 
   7  -6   1      661.01      675.70     45.05 o 
   8  -6   1       54.99       23.99     24.62 o 
 -13  -5   1      511.17      537.56     49.20 o 
 -12  -5   1      664.07      698.57     50.94 o 
 -11  -5   1      184.96      193.21     17.32 o 
 -10  -5   1     2300.25     2312.52     43.76 o 
  -9  -5   1       10.38        2.87      6.79 o 
  -8  -5   1        6.24        4.50      6.88 o 
  -7  -5   1     4504.61     4543.12     60.54 o 
  -6  -5   1     1797.56     1761.53     28.06 o 
  -5  -5   1     3537.56     3365.46     58.84 o 
  -4  -5   1     2088.22     2061.83     31.88 o 
  -3  -5   1     1116.44     1121.85     20.39 o 
  -2  -5   1       51.50       63.27      5.82 o 
  -1  -5   1     8517.29     8557.66    102.19 o 
   0  -5   1      828.58      830.00     17.82 o 
   1  -5   1     5350.45     5336.44     86.37 o 
   2  -5   1     1011.38      919.08     20.11 o 
   3  -5   1      589.16      577.26     18.70 o 
   4  -5   1       35.47       50.07      7.39 o 
   5  -5   1     4574.97     4500.37    116.65 o 
   6  -5   1      305.31      281.07     26.90 o 
   7  -5   1     1598.87     1569.96     63.30 o 
   8  -5   1      276.07      248.47     30.36 o 
   9  -5   1        1.17      -27.24     21.86 o 
 -12  -4   1      318.31      335.98     18.71 o 
 -11  -4   1      218.02      244.87     15.52 o 
 -10  -4   1      863.87      822.49     23.04 o 
  -9  -4   1     3653.08     3555.29     68.55 o 
  -8  -4   1      704.82      743.86     19.12 o 
  -7  -4   1     1340.64     1294.70     23.95 o 
  -6  -4   1      930.53      976.66     19.08 o 
  -5  -4   1     2412.60     2399.30     33.68 o 
  -4  -4   1       44.71       36.09     10.31 o 
  -3  -4   1    10682.59    10561.11    123.80 o 
  -2  -4   1      110.79      121.73      7.92 o 
  -1  -4   1     2841.08     2883.71     38.38 o 
   0  -4   1      800.56      801.14     15.59 o 
   1  -4   1     3169.55     3256.84     43.88 o 
   2  -4   1     1338.73     1406.41     24.02 o 
   3  -4   1     6798.78     6800.05     83.14 o 
   4  -4   1      176.58      187.43      9.11 o 
   5  -4   1     1127.37     1131.20     27.40 o 
   6  -4   1      595.94      557.35     33.19 o 
   7  -4   1      286.32      287.18     27.23 o 
   8  -4   1      149.43      211.76     28.40 o 
   9  -4   1      845.37      871.41     50.90 o 
 -12  -3   1      103.15      128.30     18.43 o 
 -11  -3   1     1777.18     1772.23     37.57 o 
 -10  -3   1       43.59       50.39     10.29 o 
  -9  -3   1       16.69       32.89      8.52 o 
  -8  -3   1     1241.44     1204.28     33.56 o 
  -7  -3   1     4271.77     4174.19     56.72 o 
  -6  -3   1     1123.65     1146.52     20.94 o 
  -5  -3   1     4961.03     4900.63     61.07 o 
  -4  -3   1        6.08        3.67      3.45 o 
  -3  -3   1       47.03       44.11      6.26 o 
  -2  -3   1      165.41      135.81      8.07 o 
  -1  -3   1     1571.33     1491.72     21.83 o 
   0  -3   1     5745.93     5646.64     84.86 o 
   1  -3   1     9092.37     9464.45    108.89 o 
   2  -3   1     1260.54     1371.81     21.85 o 
   3  -3   1      292.66      327.23     10.32 o 
   4  -3   1     2164.59     2156.26     31.30 o 
   5  -3   1     1972.13     2038.75     30.24 o 
   6  -3   1     1596.81     1501.05     52.58 o 
   7  -3   1     1172.10     1207.67     49.99 o 
   8  -3   1        3.35        7.55     15.94 o 
   9  -3   1       33.72       35.60     21.12 o 
  10  -3   1      575.64      588.08     44.15 o 
 -12  -2   1      717.67      766.55     27.80 o 
 -11  -2   1       45.01       55.18     17.25 o 
 -10  -2   1      740.06      709.79     24.68 o 
  -9  -2   1     1891.45     1908.93     35.58 o 
  -8  -2   1      393.31      400.92     15.16 o 
  -7  -2   1      408.25      354.41     13.29 o 
  -6  -2   1      167.62      155.97      9.41 o 
  -5  -2   1      820.72      865.18     16.58 o 
  -4  -2   1     4581.15     4536.16     55.69 o 
  -3  -2   1     1816.46     1769.35     23.83 o 
  -2  -2   1    14270.25    14766.46    204.38 o 
  -1  -2   1    28037.44    28288.59    633.62 o 
   0  -2   1     1624.84     1814.30     30.42 o 
   1  -2   1     1851.09     1943.96     26.01 o 
   2  -2   1    23537.77    24255.10    266.86 o 
   3  -2   1     5903.95     6570.35     77.41 o 
   4  -2   1     2118.69     2262.37     27.20 o 
   5  -2   1     1123.67     1194.70     17.41 o 
   6  -2   1      937.18      892.77     26.64 o 
   7  -2   1      136.91      137.07     20.65 o 
   8  -2   1     2218.71     2247.01     72.65 o 
   9  -2   1       26.39       46.30     20.83 o 
  10  -2   1      166.39      166.10     28.32 o 
 -12  -1   1      557.21      570.72     25.07 o 
 -11  -1   1      542.83      521.57     22.58 o 
 -10  -1   1        0.10        4.30      9.75 o 
  -9  -1   1      104.32      105.45     24.08 o 
  -8  -1   1     3048.61     3055.43     55.88 o 
  -7  -1   1       92.02       72.39      9.19 o 
  -6  -1   1     7368.98     7267.67    107.61 o 
  -5  -1   1       28.76       20.43      5.19 o 
  -4  -1   1      888.95      825.43     17.29 o 
  -3  -1   1      565.86      594.04     13.38 o 
  -2  -1   1     6277.45     6398.52     63.49 o 
  -1  -1   1      614.40      613.08     13.44 o 
   0  -1   1    17095.89    17906.17    357.72 o 
   1  -1   1      361.17      398.19     10.18 o 
   2  -1   1     4447.81     4540.58     46.01 o 
   3  -1   1      367.50      269.16      7.11 o 
   4  -1   1    11280.89    11609.26    113.33 o 
   5  -1   1      442.53      401.40     15.11 o 
   6  -1   1     5042.31     4924.96     80.65 o 
   7  -1   1        8.87        7.81      8.63 o 
   8  -1   1       18.26       17.40     15.35 o 
   9  -1   1      787.46      784.86     29.32 o 
  10  -1   1      902.53      848.24     40.73 o 
  11  -1   1      136.21      177.38     29.63 o 
 -12   0   1      137.25      163.96     22.86 o 
 -11   0   1      234.64      269.76     18.52 o 
 -10   0   1     2166.16     2082.01     48.60 o 
  -9   0   1        5.94       -4.59     14.25 o 
  -8   0   1      566.14      545.67     23.00 o 
  -7   0   1     1104.55     1110.65     28.10 o 
  -6   0   1     1149.73     1189.77     27.16 o 
  -5   0   1     7717.11     8235.43    197.10 o 
  -4   0   1    12225.74    11895.57    165.53 o 
  -3   0   1     7848.08     8182.49    114.24 o 
  -2   0   1      557.22      557.03     10.89 o 
  -1   0   1    17873.24    18830.03    181.56 o 
   0   0   1      252.35      248.33      2.75 o 
   1   0   1    16952.78    16966.43    353.83 o 
   2   0   1    11972.23    12920.21    176.63 o 
   3   0   1     1906.78     1955.08     58.03 o 
   4   0   1      385.47      349.74     12.46 o 
   5   0   1      832.21      838.22     21.63 o 
   6   0   1      181.74      192.46     17.19 o 
   7   0   1     3115.21     3132.39     57.69 o 
   8   0   1     1456.40     1439.28     36.22 o 
   9   0   1      227.44      246.25     17.38 o 
  10   0   1     1256.26     1220.31     37.59 o 
  11   0   1       22.67       23.65     20.33 o 
 -11   1   1       12.18       34.15     21.91 o 
 -10   1   1        0.46        8.12     18.07 o 
  -9   1   1     1192.38     1179.62     71.43 o 
  -8   1   1     1463.85     1362.27     34.68 o 
  -7   1   1     3973.75     3956.53     52.49 o 
  -6   1   1     3021.09     2966.83     48.12 o 
  -5   1   1      151.78      121.35      7.17 o 
  -4   1   1      142.16      164.79     11.10 o 
  -3   1   1    18882.42    20227.19    226.09 o 
  -2   1   1     3564.56     3534.51     68.82 o 
  -1   1   1      322.14      370.29     11.75 o 
   0   1   1     7695.76     8046.89     65.37 o 
   1   1   1       67.03       50.55      3.86 o 
   2   1   1       23.25       29.71      2.73 o 
   3   1   1     1433.08     1435.14     25.12 o 
   4   1   1       16.34       29.09      5.27 o 
   5   1   1     8937.59     8944.27    129.06 o 
   6   1   1      759.16      765.14     32.88 o 
   7   1   1      648.76      649.90     21.66 o 
   8   1   1      932.59      911.52     27.03 o 
   9   1   1     1997.69     1993.99     45.15 o 
  10   1   1       40.68       37.94     13.35 o 
  11   1   1     1551.63     1542.53     43.71 o 
  12   1   1      167.55      176.09     31.29 o 
 -11   2   1     1164.00     1178.09     57.38 o 
 -10   2   1      199.86      168.80     27.18 o 
  -9   2   1      346.64      360.82     30.78 o 
  -8   2   1      722.78      716.25     37.72 o 
  -7   2   1      148.53      186.50     20.61 o 
  -6   2   1     1370.86     1437.10     29.22 o 
  -5   2   1     7997.90     8278.33     96.76 o 
  -4   2   1       23.87       41.31      4.50 o 
  -3   2   1     7209.23     7534.02    110.51 o 
  -2   2   1      354.52      419.03      9.31 o 
  -1   2   1     3299.64     3485.50     50.47 o 
   0   2   1     5042.90     5305.92     73.97 o 
   1   2   1    16356.18    16542.63    221.12 o 
   2   2   1     1918.37     2028.42     39.30 o 
   3   2   1     1074.70     1046.78     15.76 o 
   4   2   1      123.06      119.77      7.12 o 
   5   2   1      579.30      574.93     16.16 o 
   6   2   1     2404.26     2394.13     81.48 o 
   7   2   1     4769.73     4820.23     77.89 o 
   8   2   1     1664.76     1681.35     37.63 o 
   9   2   1       58.41       83.08     11.95 o 
  10   2   1      202.84      176.06     16.43 o 
  11   2   1        2.86       -1.09     12.83 o 
  12   2   1      349.13      313.11     29.43 o 
 -10   3   1      421.62      424.82     37.35 o 
  -9   3   1      669.40      674.00     41.40 o 
  -8   3   1     1292.38     1245.36     52.25 o 
  -7   3   1     2645.87     2430.66     73.20 o 
  -6   3   1      141.62      127.16      7.85 o 
  -5   3   1      861.79      907.76     19.45 o 
  -4   3   1     1129.07     1054.42     18.83 o 
  -3   3   1     5947.60     6432.27     76.67 o 
  -2   3   1     5794.46     6249.09     73.99 o 
  -1   3   1    13557.90    14302.09    193.86 o 
   0   3   1     5349.86     5588.33     79.85 o 
   1   3   1      734.74      744.13     10.69 o 
   2   3   1      440.76      422.99     11.86 o 
   3   3   1     5277.72     5281.43    109.22 o 
   4   3   1     4163.89     3972.28     49.22 o 
   5   3   1     4216.18     4263.62     68.74 o 
   6   3   1      785.96      829.95     16.44 o 
   7   3   1      733.90      764.52     16.59 o 
   8   3   1     3528.93     3444.03     60.99 o 
   9   3   1       43.27       70.33     11.55 o 
  10   3   1     1305.69     1227.83     55.31 o 
  11   3   1      721.79      719.20     29.00 o 
  12   3   1       66.56       66.91     16.23 o 
 -10   4   1      137.79      123.98     28.30 o 
  -9   4   1      254.56      303.08     32.61 o 
  -8   4   1      142.33      124.87     23.67 o 
  -7   4   1        1.68       -7.99     15.08 o 
  -6   4   1     4392.82     4245.94    109.29 o 
  -5   4   1     1245.56     1264.36     23.32 o 
  -4   4   1     3013.06     3133.96     43.31 o 
  -3   4   1     1057.36     1093.01     26.32 o 
  -2   4   1      924.41      880.92     20.47 o 
  -1   4   1      383.85      466.17     14.35 o 
   0   4   1    10409.92    10498.42    146.28 o 
   1   4   1      898.90      828.34     11.37 o 
   2   4   1     4928.95     4803.98     72.45 o 
   3   4   1       70.44       55.78      4.97 o 
   4   4   1      167.95      163.32      8.80 o 
   5   4   1      171.10      197.06      9.33 o 
   6   4   1     5666.77     5559.18     69.27 o 
   7   4   1      186.16      216.05      9.48 o 
   8   4   1     2770.26     2809.63     41.35 o 
   9   4   1       88.77      107.15     26.81 o 
  10   4   1      163.43      162.93     15.00 o 
  11   4   1       79.18       87.77     19.01 o 
  12   4   1     1131.21     1179.52     33.04 o 
  13   4   1        6.12      -14.45     13.62 o 
  -9   5   1       52.20       87.98     26.77 o 
  -8   5   1     1143.06     1103.62     53.69 o 
  -7   5   1      315.82      339.84     30.88 o 
  -6   5   1     1095.55     1017.62     46.89 o 
  -5   5   1      699.31      771.62     18.92 o 
  -4   5   1     2245.66     2257.66     69.16 o 
  -3   5   1       57.62       74.40      7.97 o 
  -2   5   1     6605.98     6664.35     98.93 o 
  -1   5   1      152.89      142.65      9.67 o 
   0   5   1     1342.73     1371.67     28.66 o 
   1   5   1     1338.70     1340.82     17.16 o 
   2   5   1     4574.94     4630.63     48.72 o 
   3   5   1     1354.03     1300.76     21.24 o 
   4   5   1     8284.90     8275.85    123.31 o 
   5   5   1      130.70      123.42      7.45 o 
   6   5   1     5421.10     5378.46    178.80 o 
   7   5   1      365.33      358.97     12.94 o 
   8   5   1     2760.03     2698.44     40.96 o 
   9   5   1     1321.57     1352.52     33.28 o 
  10   5   1     2557.89     2515.38     44.04 o 
  11   5   1       31.60       27.49     10.62 o 
  12   5   1      111.34      139.07     15.16 o 
  13   5   1      251.84      250.01     19.41 o 
  -8   6   1        0.39       -5.99     21.31 o 
  -7   6   1      581.45      571.39     41.00 o 
  -6   6   1     2819.01     2867.58     88.50 o 
  -5   6   1     1033.56     1002.35     25.92 o 
  -4   6   1     2021.36     2034.77     39.71 o 
  -3   6   1      154.06      176.42     10.30 o 
  -2   6   1       60.83       73.32      9.25 o 
  -1   6   1     3560.70     3574.97     60.35 o 
   0   6   1     5672.55     5712.04     88.53 o 
   1   6   1     5575.44     5703.71     69.22 o 
   2   6   1     2622.34     2588.42     30.35 o 
   3   6   1       50.34       40.86      6.63 o 
   4   6   1      384.66      416.21     15.42 o 
   5   6   1     6900.78     6946.91    107.47 o 
   6   6   1     4115.83     4083.42     47.91 o 
   7   6   1     3702.59     3750.16     52.54 o 
   8   6   1      993.25      981.11     19.60 o 
   9   6   1      279.11      275.47     13.95 o 
  10   6   1      114.35      104.52     11.50 o 
  11   6   1     1062.92     1062.96     28.62 o 
  12   6   1      163.16      181.31     21.49 o 
  13   6   1      671.41      709.87     27.46 o 
  -8   7   1      339.54      359.61     38.73 o 
  -7   7   1       41.74       45.60     23.86 o 
  -6   7   1      399.35      356.22     34.15 o 
  -5   7   1     1871.03     1722.51     65.12 o 
  -4   7   1        8.02       29.84      8.44 o 
  -3   7   1     4357.95     4420.13     62.56 o 
  -2   7   1      989.30      981.25     23.12 o 
  -1   7   1     1926.78     1947.91     75.47 o 
   0   7   1     1069.41     1067.81     22.65 o 
   1   7   1     1676.27     1658.98     26.49 o 
   2   7   1      247.45      280.23      8.09 o 
   3   7   1     6956.80     6715.75     83.38 o 
   4   7   1     1230.26     1254.57     28.39 o 
   5   7   1     1082.26     1067.73     31.61 o 
   6   7   1      994.52     1012.60     27.59 o 
   7   7   1     2467.86     2459.83     39.82 o 
   8   7   1       89.13       83.93     14.00 o 
   9   7   1     1822.15     1800.91     35.19 o 
  10   7   1       12.77        8.15      9.21 o 
  11   7   1      109.26      102.72     22.63 o 
  12   7   1      122.93      137.82     15.72 o 
  13   7   1       74.13       62.70     14.32 o 
  -7   8   1      887.24     1014.22     58.45 o 
  -6   8   1        1.13      -17.91     21.34 o 
  -5   8   1     1556.31     1636.64     67.69 o 
  -4   8   1      300.54      283.55     15.25 o 
  -3   8   1       91.98      103.46     13.02 o 
  -2   8   1      150.98      161.79     11.82 o 
  -1   8   1     2788.75     2786.82     54.59 o 
   0   8   1      926.41      866.44     52.20 o 
   1   8   1     5287.45     5162.03     66.28 o 
   2   8   1       20.50       26.94     11.54 o 
   3   8   1     1080.97     1141.65     22.51 o 
   4   8   1      767.92      752.20     21.72 o 
   5   8   1     2965.67     2971.74     55.03 o 
   6   8   1      689.40      647.08     22.51 o 
   7   8   1     1696.48     1662.91     39.21 o 
   8   8   1       16.46       10.24      8.51 o 
   9   8   1       17.76       13.21      7.50 o 
  10   8   1      511.37      539.47     20.05 o 
  11   8   1      250.45      239.02     15.68 o 
  12   8   1      748.72      730.32     25.59 o 
  13   8   1      291.65      348.43     43.49 o 
  -6   9   1      646.60      664.98     49.73 o 
  -5   9   1       95.48       81.24     26.23 o 
  -4   9   1      837.98      806.24     48.98 o 
  -3   9   1      407.01      436.21     37.79 o 
  -2   9   1       46.60       39.30      9.76 o 
  -1   9   1        5.29       -3.89     10.54 o 
   0   9   1      993.31      945.63     49.73 o 
   1   9   1      237.98      265.74     17.57 o 
   2   9   1     4440.06     4471.01     78.99 o 
   3   9   1     1140.48     1159.40     50.32 o 
   4   9   1     1184.48     1088.44     48.52 o 
   5   9   1      169.18      159.21     12.94 o 
   6   9   1      826.81      894.96     27.29 o 
   7   9   1       76.89       82.13     12.51 o 
   8   9   1     2091.33     2018.22     36.95 o 
   9   9   1      302.47      315.10     15.94 o 
  10   9   1      586.14      596.97     21.76 o 
  11   9   1      256.60      254.94     16.15 o 
  12   9   1      107.63      113.45     15.02 o 
  -5  10   1      253.82      208.46     33.46 o 
  -4  10   1       22.07       -8.27     22.87 o 
  -3  10   1      110.30      102.71     18.63 o 
  -2  10   1     1140.10     1119.97     29.66 o 
  -1  10   1      390.08      346.95     63.29 o 
   0  10   1     2995.21     3045.50     68.36 o 
   1  10   1       60.14       85.54     14.03 o 
   2  10   1        0.08        5.66     17.62 o 
   3  10   1      319.69      351.58     31.96 o 
   4  10   1     1606.40     1446.99     58.69 o 
   5  10   1       78.26       89.85     21.85 o 
   6  10   1     2641.91     2548.44     81.52 o 
   7  10   1      298.69      228.25     27.48 o 
   8  10   1       87.77       94.86     15.07 o 
   9  10   1      229.62      236.31     15.38 o 
  10  10   1      518.52      513.67     28.25 o 
  11  10   1       14.21       -4.41     14.04 o 
  12  10   1      487.25      581.97     45.13 o 
  -3  11   1       54.52      108.05     29.10 o 
  -2  11   1      520.94      574.24     30.65 o 
  -1  11   1      890.47      908.25     36.04 o 
   0  11   1      736.31      733.54     46.96 o 
   1  11   1     2398.65     2330.52     80.94 o 
   2  11   1     1565.54     1585.69     64.93 o 
   3  11   1       51.18       75.02     23.02 o 
   4  11   1      377.95      386.88     34.96 o 
   5  11   1      223.65      202.61     28.41 o 
   6  11   1      314.52      316.60     33.25 o 
   7  11   1      776.08      767.54     46.48 o 
   8  11   1     1239.59     1233.66     57.51 o 
   9  11   1      255.70      243.18     30.27 o 
  10  11   1      280.26      311.11     27.82 o 
  -2  12   1      132.04      119.19     21.11 o 
  -1  12   1      390.75      364.86     26.25 o 
   0  12   1     1366.20     1454.33     67.60 o 
   1  12   1        4.08        3.93     21.81 o 
   2  12   1       59.40       82.43     26.15 o 
   3  12   1      858.11      872.14     51.70 o 
   4  12   1      591.35      566.08     42.97 o 
   5  12   1     1183.38     1166.10     58.33 o 
   6  12   1      410.02      500.12     40.83 o 
   7  12   1       36.41       35.82     22.53 o 
   8  12   1       37.36       39.77     23.94 o 
   9  12   1      643.65      701.64     48.43 o 
  10  12   1      156.12      199.93     32.05 o 
  11  12   1      608.64      603.20     47.46 o 
   0  13   1        2.12       -1.76     28.66 o 
   1  13   1     1632.52     1691.62     75.13 o 
   2  13   1       43.11       15.29     24.29 o 
   3  13   1      343.83      380.93     39.13 o 
   4  13   1       75.09       90.51     27.55 o 
   5  13   1      135.16      138.46     30.25 o 
   6  13   1      177.51      268.44     35.61 o 
   7  13   1     1413.04     1305.21     64.76 o 
   8  13   1       31.42       20.92     24.47 o 
   9  13   1      812.50      793.94     53.76 o 
  10  13   1        3.19      -31.89     22.47 o 
   3  14   1      132.28      144.94     32.95 o 
   4  14   1      230.26      199.54     35.33 o 
   5  14   1      539.49      518.97     47.59 o 
   6  14   1        3.88      -24.45     23.57 o 
   7  14   1       77.26       63.76     29.28 o 
   8  14   1      128.97      126.39     32.11 o 
  -6 -13   2      775.10      807.20     57.97 o 
  -5 -13   2      129.48      131.79     34.13 o 
  -4 -13   2       11.03        4.86     27.36 o 
  -9 -12   2        7.06       -4.28     25.84 o 
  -8 -12   2       42.89       42.58     27.78 o 
  -7 -12   2      336.61      276.36     37.08 o 
  -6 -12   2      503.29      532.00     45.05 o 
  -5 -12   2     1026.97      995.12     58.93 o 
  -4 -12   2      729.07      724.58     52.54 o 
  -3 -12   2      191.39      219.73     35.59 o 
  -2 -12   2      331.90      374.36     27.20 o 
  -1 -12   2      564.39      645.37     72.92 o 
 -10 -11   2        0.29       20.80     26.39 o 
  -9 -11   2      639.54      720.98     51.43 o 
  -8 -11   2       75.90       39.33     25.39 o 
  -7 -11   2      634.56      678.10     47.65 o 
  -6 -11   2       27.85       20.15     22.50 o 
  -5 -11   2      583.23      591.71     45.00 o 
  -4 -11   2       10.11        3.11     22.53 o 
  -3 -11   2     1533.82     1656.01     70.76 o 
  -2 -11   2        0.39       -4.05     22.75 o 
  -1 -11   2      387.12      442.44     26.87 o 
   0 -11   2      155.05      178.00     37.84 o 
   1 -11   2       38.12       66.02     28.98 o 
 -11 -10   2      620.06      701.01     35.76 o 
 -10 -10   2       16.23       36.43     24.80 o 
  -9 -10   2      180.13      194.57     27.42 o 
  -8 -10   2      389.41      331.98     35.51 o 
  -7 -10   2      432.00      376.19     35.83 o 
  -6 -10   2      645.67      630.32     43.03 o 
  -5 -10   2     2847.90     2843.12     91.37 o 
  -4 -10   2        2.94      -21.96     18.66 o 
  -3 -10   2      221.85      216.83     30.59 o 
  -2 -10   2      885.25      899.34     50.47 o 
  -1 -10   2      418.91      460.93     25.79 o 
   0 -10   2     1204.04     1295.73     41.24 o 
   1 -10   2     1125.79     1110.88     39.05 o 
   2 -10   2        9.48      -13.07     21.55 o 
   3 -10   2      379.32      259.76     34.86 o 
 -11  -9   2       26.88       39.03     18.54 o 
 -10  -9   2      829.98      857.19     50.12 o 
  -9  -9   2     1105.90     1096.03     38.03 o 
  -8  -9   2     1820.15     1790.03     70.80 o 
  -7  -9   2      793.65      794.02     30.06 o 
  -6  -9   2       41.45       58.06     13.69 o 
  -5  -9   2        8.77        6.59     10.35 o 
  -4  -9   2     2568.07     2585.41     75.30 o 
  -3  -9   2     1352.52     1280.32     55.41 o 
  -2  -9   2     1562.13     1563.17     61.54 o 
  -1  -9   2     1141.28     1105.05     52.32 o 
   0  -9   2        0.02        4.53     12.08 o 
   1  -9   2      145.51      194.42     34.89 o 
   2  -9   2     1235.67     1266.12     40.25 o 
   3  -9   2      155.97      145.94     28.01 o 
   4  -9   2      754.43      724.56     49.16 o 
 -12  -8   2     1146.70     1246.08     64.34 o 
 -11  -8   2       94.96      101.78     29.42 o 
 -10  -8   2      253.95      251.75     21.42 o 
  -9  -8   2       47.84       44.53     15.08 o 
  -8  -8   2      928.04      905.27     32.14 o 
  -7  -8   2        2.44      -10.02     13.17 o 
  -6  -8   2     2964.20     2869.37     58.32 o 
  -5  -8   2      270.37      281.95     14.00 o 
  -4  -8   2      420.06      449.17     16.51 o 
  -3  -8   2     1258.30     1259.66     30.47 o 
  -2  -8   2     1315.05     1351.61     27.05 o 
  -1  -8   2      753.99      741.09     19.75 o 
   0  -8   2     2741.05     2877.35     46.48 o 
   1  -8   2       55.29       46.84      9.46 o 
   2  -8   2      242.17      263.48     25.66 o 
   3  -8   2      825.14      784.77     45.92 o 
   4  -8   2       64.13      106.00     25.44 o 
   5  -8   2      331.05      409.83     37.24 o 
 -12  -7   2       19.10       20.05     29.69 o 
 -11  -7   2     1091.18     1176.12     59.00 o 
 -10  -7   2      994.30     1025.16     36.11 o 
  -9  -7   2       93.49       81.62     15.39 o 
  -8  -7   2     1922.40     1963.19     35.25 o 
  -7  -7   2       11.38        6.62     12.92 o 
  -6  -7   2       19.12        1.99     10.97 o 
  -5  -7   2     1165.63     1090.29     24.45 o 
  -4  -7   2     2994.36     2905.17     44.46 o 
  -3  -7   2      981.99      965.77     21.66 o 
  -2  -7   2     2256.83     2271.66     36.58 o 
  -1  -7   2        4.39       14.55      6.67 o 
   0  -7   2        5.40        6.33      7.00 o 
   1  -7   2     2268.24     2252.56     40.95 o 
   2  -7   2     1984.60     1935.01     45.63 o 
   3  -7   2      587.53      605.26     27.36 o 
   4  -7   2     2832.73     2667.53     85.80 o 
   5  -7   2       18.65       -6.74     19.33 o 
   6  -7   2      251.51      181.77     29.54 o 
 -12  -6   2      264.35      288.90     39.56 o 
 -11  -6   2       78.70      101.11     27.94 o 
 -10  -6   2      241.70      256.85     30.94 o 
  -9  -6   2      477.88      501.10     15.31 o 
  -8  -6   2     1477.57     1504.85     39.47 o 
  -7  -6   2     2881.32     2680.72     57.86 o 
  -6  -6   2     2212.54     2116.27     45.27 o 
  -5  -6   2      563.29      563.88     29.79 o 
  -4  -6   2      481.49      460.70     15.02 o 
  -3  -6   2     1333.22     1296.40     24.50 o 
  -2  -6   2      480.49      476.16     14.45 o 
  -1  -6   2     4689.54     4681.05     62.31 o 
   0  -6   2      681.29      690.56     17.75 o 
   1  -6   2     1503.12     1539.90     36.54 o 
   2  -6   2      954.32      958.26     29.30 o 
   3  -6   2     1228.98     1231.06     33.95 o 
   4  -6   2        0.23       -6.58     15.44 o 
   5  -6   2     1536.69     1424.08     57.91 o 
   6  -6   2      416.41      306.77     31.98 o 
   7  -6   2       69.04       53.80     23.63 o 
 -12  -5   2      261.58      222.65     38.18 o 
 -11  -5   2      803.97      786.11     50.12 o 
 -10  -5   2       17.52        6.23     11.68 o 
  -9  -5   2     1917.99     1897.69     33.79 o 
  -8  -5   2      524.29      504.84     15.89 o 
  -7  -5   2        0.90        7.11      5.72 o 
  -6  -5   2      235.03      211.52     12.00 o 
  -5  -5   2     7216.90     6938.91    108.06 o 
  -4  -5   2      770.97      799.21     22.15 o 
  -3  -5   2     3680.90     3436.72     65.94 o 
  -2  -5   2      964.41      991.52     19.73 o 
  -1  -5   2       13.20       14.40      5.73 o 
   0  -5   2     2260.12     2259.14     34.46 o 
   1  -5   2     1617.71     1470.92     36.22 o 
   2  -5   2      215.05      205.07     15.01 o 
   3  -5   2     3382.17     3294.67     60.89 o 
   4  -5   2      254.54      240.78     21.56 o 
   5  -5   2       47.27       51.70     18.21 o 
   6  -5   2      632.41      548.24     37.81 o 
   7  -5   2      699.70      609.02     41.54 o 
   8  -5   2      131.30      127.89     27.45 o 
 -12  -4   2       26.20       35.46     28.40 o 
 -11  -4   2        6.23       17.26     24.28 o 
 -10  -4   2     1592.29     1640.71     32.91 o 
  -9  -4   2     1428.81     1386.16     27.90 o 
  -8  -4   2     1525.18     1452.40     36.30 o 
  -7  -4   2     4158.25     4128.28     55.56 o 
  -6  -4   2      466.03      471.96     12.67 o 
  -5  -4   2      473.30      467.24     14.90 o 
  -4  -4   2      223.62      224.08     14.99 o 
  -3  -4   2     3716.96     3672.65     59.73 o 
  -2  -4   2     3432.13     3277.95     53.53 o 
  -1  -4   2     7491.37     7330.82     92.65 o 
   0  -4   2     1615.29     1637.60     26.22 o 
   1  -4   2     8907.99     9523.48    140.85 o 
   2  -4   2     1011.52      975.63     25.71 o 
   3  -4   2       73.91       48.47      8.94 o 
   4  -4   2     3719.34     3764.97     83.35 o 
   5  -4   2     1394.84     1346.08     50.99 o 
   6  -4   2     1059.86     1046.17     45.86 o 
   7  -4   2      613.79      627.01     39.85 o 
   8  -4   2      111.79      150.48     26.73 o 
   9  -4   2       10.32       -7.24     21.88 o 
 -12  -3   2      661.55      665.31     52.40 o 
 -11  -3   2      153.72      156.82     13.88 o 
 -10  -3   2     1068.93     1074.88     28.33 o 
  -9  -3   2     1417.95     1463.77     30.35 o 
  -8  -3   2        2.43       -2.05      6.19 o 
  -7  -3   2        9.15        3.70      5.77 o 
  -6  -3   2     3749.63     3586.98     47.99 o 
  -5  -3   2     1108.80     1067.05     18.39 o 
  -4  -3   2     6808.84     6578.64     68.02 o 
  -3  -3   2     2507.46     2508.73     43.42 o 
  -2  -3   2     3070.17     3214.63     74.26 o 
  -1  -3   2      531.92      565.74     20.31 o 
   0  -3   2     5256.99     5118.88     63.55 o 
   1  -3   2     1270.62     1313.96     22.32 o 
   2  -3   2     6722.92     6834.39    103.16 o 
   3  -3   2     2668.78     2722.53     47.91 o 
   4  -3   2        8.01       19.55      7.00 o 
   5  -3   2      491.82      514.55     29.82 o 
   6  -3   2     1787.06     1673.85     57.19 o 
   7  -3   2      256.09      259.82     25.61 o 
   8  -3   2     1551.12     1525.70     61.12 o 
   9  -3   2      167.29      174.83     28.76 o 
  10  -3   2       21.16        1.77     23.92 o 
 -12  -2   2      605.27      599.00     50.00 o 
 -11  -2   2      508.79      539.46     21.89 o 
 -10  -2   2      262.68      266.59     14.85 o 
  -9  -2   2        5.29        4.14      9.02 o 
  -8  -2   2     3651.07     3613.50     52.63 o 
  -7  -2   2        2.00        5.33      7.92 o 
  -6  -2   2     3118.86     3044.28     42.25 o 
  -5  -2   2        7.81       -3.25      3.71 o 
  -4  -2   2     2607.61     2521.73     33.16 o 
  -3  -2   2     2613.94     2574.03     28.63 o 
  -2  -2   2    63621.82    63107.58    866.77 o 
  -1  -2   2    27852.31    29062.75    397.48 o 
   0  -2   2    10915.64    11311.16    159.43 o 
   1  -2   2     2234.76     2266.57     31.46 o 
   2  -2   2     1664.30     1663.39     24.92 o 
   3  -2   2      809.13      722.67     15.11 o 
   4  -2   2     6134.51     6213.61     76.87 o 
   5  -2   2      215.10      206.76      9.13 o 
   6  -2   2     1400.25     1451.12     35.78 o 
   7  -2   2      257.63      233.98     16.41 o 
   8  -2   2       25.64       22.22     17.94 o 
   9  -2   2      705.48      770.91     45.19 o 
  10  -2   2      411.60      436.57     38.80 o 
 -12  -1   2      463.85      455.98     28.30 o 
 -11  -1   2      252.56      230.18     16.38 o 
 -10  -1   2     1635.74     1669.69     35.07 o 
  -9  -1   2       20.01       22.07     11.08 o 
  -8  -1   2      169.24      175.48     11.14 o 
  -7  -1   2     1377.28     1347.84     25.46 o 
  -6  -1   2     1216.12     1130.09     21.31 o 
  -5  -1   2     3776.45     3788.18     49.31 o 
  -4  -1   2     8545.60     8485.11     99.02 o 
  -3  -1   2      200.94      217.35      5.75 o 
  -2  -1   2    15667.00    16654.92    161.63 o 
  -1  -1   2    27912.73    28608.33    393.15 o 
   0  -1   2    22726.53    23993.98    269.13 o 
   1  -1   2     8125.57     8060.33    128.67 o 
   2  -1   2     3157.78     3177.11     58.20 o 
   3  -1   2       29.85       28.80      5.51 o 
   4  -1   2       15.30       12.79      3.58 o 
   5  -1   2     1924.47     1922.25     38.72 o 
   6  -1   2       18.12       24.87      8.49 o 
   7  -1   2     2058.71     2069.99     80.87 o 
   8  -1   2      923.22      956.62     30.51 o 
   9  -1   2       13.93        2.79     11.77 o 
  10  -1   2      145.62      161.30     18.58 o 
  11  -1   2      565.74      613.78     45.22 o 
 -12   0   2      366.38      360.20     27.71 o 
 -11   0   2      295.02      282.98     23.22 o 
 -10   0   2      165.28      125.39     13.83 o 
  -9   0   2     1856.87     1854.36     70.33 o 
  -8   0   2      677.37      657.56     19.70 o 
  -7   0   2     2159.75     2179.25     36.06 o 
  -6   0   2     1064.94     1087.69     25.07 o 
  -5   0   2      856.03      877.98     17.42 o 
  -4   0   2     1078.80     1106.75     18.48 o 
  -3   0   2    14222.49    14397.54    163.01 o 
  -2   0   2     5774.16     5975.25     59.91 o 
  -1   0   2    13065.05    13915.10    192.39 o 
   0   0   2      187.27      183.25      3.83 o 
   1   0   2     1398.74     1371.62     18.77 o 
   2   0   2     3486.55     3756.39     55.77 o 
   3   0   2    15889.57    16448.76    226.22 o 
   4   0   2     1131.22     1288.46     26.83 o 
   5   0   2     6058.33     6390.80    182.17 o 
   6   0   2      605.32      614.51     21.08 o 
   7   0   2        1.05        8.25      8.55 o 
   8   0   2        5.95        9.42     10.21 o 
   9   0   2     2170.67     2144.16     86.31 o 
  10   0   2       10.12       17.43     13.88 o 
  11   0   2      180.11      180.87     26.75 o 
 -11   1   2      792.94      839.94     45.28 o 
 -10   1   2      139.52      173.43     20.00 o 
  -9   1   2        0.61       -8.07     12.42 o 
  -8   1   2       38.67       21.99     13.41 o 
  -7   1   2     2320.09     2221.35     44.36 o 
  -6   1   2       24.50       27.17      8.52 o 
  -5   1   2     7593.35     7332.03    108.07 o 
  -4   1   2     4102.68     4531.03     68.71 o 
  -3   1   2     1616.18     1626.18     29.80 o 
  -2   1   2     3043.01     3043.09     38.40 o 
  -1   1   2    11631.50    12454.53    141.08 o 
   0   1   2     2859.26     3035.56     36.61 o 
   1   1   2    16725.59    16628.09    320.47 o 
   2   1   2      596.30      616.15     13.06 o 
   3   1   2      336.63      381.18     22.90 o 
   4   1   2     1489.99     1526.97     28.94 o 
   5   1   2     3211.82     3178.99     59.56 o 
   6   1   2     3135.04     3161.32     55.29 o 
   7   1   2     5294.26     5591.81     90.46 o 
   8   1   2      306.56      300.68     20.57 o 
   9   1   2      147.87      152.98     17.20 o 
  10   1   2     1488.87     1482.59     41.26 o 
  11   1   2       67.93       78.47     16.48 o 
  12   1   2      728.74      771.44     59.68 o 
 -11   2   2       29.18        2.51     17.34 o 
 -10   2   2      366.27      335.11     24.96 o 
  -9   2   2     1148.75     1108.08     48.82 o 
  -8   2   2      178.11      169.05     21.53 o 
  -7   2   2     1827.52     1832.20     36.14 o 
  -6   2   2      164.66      153.85      9.89 o 
  -5   2   2       24.53       39.71      6.22 o 
  -4   2   2     2280.79     2165.39     31.51 o 
  -3   2   2     7192.81     7006.80     81.47 o 
  -2   2   2     3256.25     3377.38     56.58 o 
  -1   2   2     4184.20     4349.67     51.37 o 
   0   2   2     2705.37     2785.68     28.74 o 
   1   2   2      399.44      407.44      7.46 o 
   2   2   2    35330.71    35341.68    336.78 o 
   3   2   2     5584.05     5867.93     58.22 o 
   4   2   2     6322.38     6510.27     76.66 o 
   5   2   2     1058.94     1102.68     24.34 o 
   6   2   2        1.76        9.39      6.19 o 
   7   2   2       65.24       54.05     16.22 o 
   8   2   2      694.05      696.47     23.96 o 
   9   2   2     1543.17     1527.31     38.16 o 
  10   2   2      700.88      717.04     27.73 o 
  11   2   2      617.66      598.00     44.23 o 
  12   2   2        8.85       12.04     15.12 o 
 -10   3   2        4.94       19.05     17.17 o 
  -9   3   2      445.33      382.59     32.20 o 
  -8   3   2     1384.67     1320.05     52.52 o 
  -7   3   2       85.60       72.29     16.97 o 
  -6   3   2     5632.42     5711.79     71.56 o 
  -5   3   2      538.68      521.93     13.69 o 
  -4   3   2      289.45      221.89      8.99 o 
  -3   3   2       32.93       20.36      4.37 o 
  -2   3   2     6193.37     6446.23     91.75 o 
  -1   3   2      151.67      176.20      9.08 o 
   0   3   2    20687.81    21214.80    237.13 o 
   1   3   2      296.00      282.21     10.78 o 
   2   3   2     8513.47     8773.46     99.33 o 
   3   3   2      172.02      171.31      6.46 o 
   4   3   2     4145.42     4049.43     50.30 o 
   5   3   2     2277.47     2366.17     32.62 o 
   6   3   2     8333.29     8191.44     99.51 o 
   7   3   2      308.42      329.20     10.93 o 
   8   3   2     5233.88     5249.10     86.11 o 
   9   3   2      354.66      385.88     19.30 o 
  10   3   2      128.89      142.20     15.61 o 
  11   3   2       75.76       81.18     15.48 o 
  12   3   2      865.83      982.38     36.08 o 
 -10   4   2      822.93      788.84     51.21 o 
  -9   4   2       45.63       43.01     21.07 o 
  -8   4   2     1149.08     1162.82     51.25 o 
  -7   4   2     1116.70     1029.38     45.46 o 
  -6   4   2       28.00       32.97      6.75 o 
  -5   4   2      774.83      764.63     23.58 o 
  -4   4   2     6928.52     6890.31     84.28 o 
  -3   4   2        4.37        2.75      4.44 o 
  -2   4   2     5285.89     5239.65     78.00 o 
  -1   4   2      138.51      123.20      7.89 o 
   0   4   2      319.19      348.99      8.17 o 
   1   4   2     1583.02     1489.41     27.51 o 
   2   4   2     5057.38     4922.20     72.48 o 
   3   4   2     1253.57     1313.72     23.20 o 
   4   4   2     4675.22     4553.89     55.61 o 
   5   4   2      155.42      160.18      7.37 o 
   6   4   2        7.17       12.23      4.75 o 
   7   4   2     2659.09     2593.13     37.87 o 
   8   4   2     4749.37     4656.99     77.68 o 
   9   4   2      817.64      854.64     26.99 o 
  10   4   2     1088.10     1103.29     32.66 o 
  11   4   2       21.15       35.02     13.28 o 
  12   4   2        3.57        3.61     13.99 o 
  -9   5   2      226.35      243.91     31.99 o 
  -8   5   2      172.63      161.47     24.60 o 
  -7   5   2      859.09      800.17     41.64 o 
  -6   5   2     1459.85     1500.35     56.04 o 
  -5   5   2      284.55      304.02     19.08 o 
  -4   5   2      441.80      448.34     15.44 o 
  -3   5   2     1403.17     1471.06     26.04 o 
  -2   5   2     3374.70     3480.95     57.13 o 
  -1   5   2     6706.88     6891.13    101.46 o 
   0   5   2     6143.29     6139.23     91.32 o 
   1   5   2     2932.56     2881.65     48.11 o 
   2   5   2      710.48      674.05     12.53 o 
   3   5   2     2383.56     2411.93     33.07 o 
   4   5   2      503.29      436.49     11.84 o 
   5   5   2    15715.33    16106.69    223.98 o 
   6   5   2      433.67      344.53     12.63 o 
   7   5   2     1537.05     1576.56     27.29 o 
   8   5   2      115.73      108.87      8.87 o 
   9   5   2     1507.42     1484.12     35.80 o 
  10   5   2      448.42      431.14     21.58 o 
  11   5   2     1309.55     1327.73     81.72 o 
  12   5   2      155.38      143.95     17.76 o 
  13   5   2      191.89      216.25     20.69 o 
  -8   6   2      291.60      292.65     32.89 o 
  -7   6   2      166.88      166.34     26.82 o 
  -6   6   2      375.36      348.91     29.84 o 
  -5   6   2     2539.46     2508.87     40.77 o 
  -4   6   2      633.03      634.04     17.99 o 
  -3   6   2     1795.64     1785.94     31.55 o 
  -2   6   2      987.54      963.91     25.21 o 
  -1   6   2      263.47      249.79     25.31 o 
   0   6   2      431.03      400.59     16.12 o 
   1   6   2     7962.42     7695.28    113.75 o 
   2   6   2        4.87       15.90      6.66 o 
   3   6   2     8123.87     7862.17     93.67 o 
   4   6   2      787.39      747.68     15.98 o 
   5   6   2      554.03      626.28     15.62 o 
   6   6   2     1621.50     1627.65     33.41 o 
   7   6   2     4954.64     4843.94     64.22 o 
   8   6   2      124.25      132.15      9.74 o 
   9   6   2     1060.24     1036.02     29.29 o 
  10   6   2        0.75      -14.25      9.50 o 
  11   6   2        9.40        1.06     11.64 o 
  12   6   2      115.91      121.92     16.58 o 
  13   6   2      318.70      348.76     26.65 o 
  -8   7   2      235.46      226.72     33.81 o 
  -7   7   2     1391.53     1381.26     63.19 o 
  -6   7   2      106.75      107.47     23.07 o 
  -5   7   2      778.41      797.56     32.06 o 
  -4   7   2      648.87      615.69     19.17 o 
  -3   7   2     3362.64     3262.53     49.46 o 
  -2   7   2      396.83      398.99     18.13 o 
  -1   7   2     6144.04     5934.12     93.60 o 
   0   7   2      574.01      579.18     13.24 o 
   1   7   2     1098.45     1013.58     27.77 o 
   2   7   2      353.28      329.65     16.27 o 
   3   7   2     4076.77     4092.93     60.29 o 
   4   7   2     2069.82     2106.62     32.32 o 
   5   7   2     7664.86     7376.25    113.85 o 
   6   7   2      469.15      443.11     18.64 o 
   7   7   2     1091.40     1090.74     20.12 o 
   8   7   2      186.27      183.89     10.03 o 
   9   7   2      211.24      216.98     12.98 o 
  10   7   2     1105.13     1057.02     26.90 o 
  11   7   2      391.79      417.78     19.25 o 
  12   7   2      299.76      333.40     19.53 o 
  13   7   2      335.23      308.87     27.62 o 
  -7   8   2       72.06       98.00     28.78 o 
  -6   8   2      898.46      832.86     48.86 o 
  -5   8   2     1087.32     1071.53     54.22 o 
  -4   8   2      791.45      838.51     23.86 o 
  -3   8   2     1147.88     1223.47     42.00 o 
  -2   8   2        3.30        0.08      8.64 o 
  -1   8   2        3.76       23.40      9.19 o 
   0   8   2     1946.01     1965.42     42.66 o 
   1   8   2      742.79      765.21     25.19 o 
   2   8   2     9152.15     9292.60    139.28 o 
   3   8   2      180.73      145.98      8.40 o 
   4   8   2        3.01        2.69      5.69 o 
   5   8   2      242.73      249.76     29.74 o 
   6   8   2     2282.83     2185.76     44.47 o 
   7   8   2       56.62       42.16     10.68 o 
   8   8   2     2138.82     2184.97     32.78 o 
   9   8   2      183.41      194.76     16.15 o 
  10   8   2       30.81       35.19     10.33 o 
  11   8   2      235.07      267.95     16.36 o 
  12   8   2      742.81      771.03     26.29 o 
  13   8   2       40.88       26.15     14.45 o 
  -6   9   2      213.01      215.94     34.42 o 
  -5   9   2      384.93      394.29     38.78 o 
  -4   9   2      332.87      339.94     43.84 o 
  -3   9   2      134.64      127.46     13.74 o 
  -2   9   2     2318.59     2267.43     41.27 o 
  -1   9   2      460.97      444.27     22.24 o 
   0   9   2     2795.79     2833.56     57.09 o 
   1   9   2     1285.99     1281.98     40.69 o 
   2   9   2     2657.32     2757.92     55.29 o 
   3   9   2     1017.88     1068.88     31.07 o 
   4   9   2     6226.24     6146.61    100.29 o 
   5   9   2       37.33       46.22      9.42 o 
   6   9   2     1700.66     1698.50     38.42 o 
   7   9   2       49.91       64.74     14.65 o 
   8   9   2      136.17      130.97     11.76 o 
   9   9   2      317.22      347.94     16.02 o 
  10   9   2     1396.91     1411.72     54.73 o 
  11   9   2       42.34       37.26     11.33 o 
  12   9   2      537.43      561.67     33.44 o 
  -5  10   2      378.28      345.07     39.75 o 
  -4  10   2      438.53      405.74     39.12 o 
  -3  10   2        0.09       -2.79      9.68 o 
  -2  10   2      371.38      371.74     18.25 o 
  -1  10   2      942.57      949.80     31.86 o 
   0  10   2      264.11      246.32     18.61 o 
   1  10   2      555.22      527.09     24.29 o 
   2  10   2     3397.82     3478.02     67.39 o 
   3  10   2      114.91      118.88     18.93 o 
   4  10   2       30.59       24.67     17.99 o 
   5  10   2      602.77      580.54     38.82 o 
   6  10   2     1386.44     1387.37     56.67 o 
   7  10   2     1362.69     1504.22     59.71 o 
   8  10   2     1314.78     1325.08     50.31 o 
   9  10   2       79.64       79.36     13.98 o 
  10  10   2       22.62       16.25     19.03 o 
  11  10   2      271.07      296.97     38.20 o 
  12  10   2      180.75      141.09     19.72 o 
  -4  11   2       30.40       26.11     25.94 o 
  -3  11   2      809.94      848.63     27.82 o 
  -2  11   2      757.64      771.07     26.85 o 
  -1  11   2       97.36      114.89     37.82 o 
   0  11   2     3248.75     3159.14     72.03 o 
   1  11   2       94.79       89.28     20.55 o 
   2  11   2        5.43       11.83     12.05 o 
   3  11   2     1801.00     1781.49     45.43 o 
   4  11   2      515.26      497.87     37.55 o 
   5  11   2      400.55      491.83     37.32 o 
   6  11   2      263.35      296.94     32.16 o 
   7  11   2       96.26      100.21     24.13 o 
   8  11   2       43.80       65.06     22.47 o 
   9  11   2     1114.91     1147.15     36.30 o 
  10  11   2       62.45       29.89     14.43 o 
  11  11   2      645.25      613.54     38.99 o 
  12  11   2       30.07        9.12     20.11 o 
  -2  12   2      127.28      101.72     14.74 o 
  -1  12   2      886.43      895.82     29.12 o 
   0  12   2       17.46       17.54     13.91 o 
   1  12   2     2116.56     2160.86     53.66 o 
   2  12   2       24.89       33.73     22.20 o 
   3  12   2       21.08       22.81     21.59 o 
   4  12   2      243.31      204.43     30.00 o 
   5  12   2     1340.85     1309.47     59.90 o 
   6  12   2      195.78      223.55     30.49 o 
   7  12   2     1732.66     1818.81     72.74 o 
   8  12   2       91.53       92.57     25.97 o 
   9  12   2       44.06       43.13     24.02 o 
  10  12   2      254.90      296.77     22.38 o 
  11  12   2      317.26      351.74     33.14 o 
  -1  13   2      267.64      288.81     25.89 o 
   0  13   2      227.96      222.43     34.28 o 
   1  13   2       23.35       85.07     28.05 o 
   2  13   2      600.88      606.38     46.55 o 
   3  13   2      892.61      946.98     55.13 o 
   4  13   2      115.57      119.13     28.38 o 
   5  13   2      752.02      768.35     49.88 o 
   6  13   2       60.98       95.90     26.78 o 
   7  13   2        2.56       -4.65     21.66 o 
   8  13   2      725.41      670.27     48.73 o 
   9  13   2       67.74       96.64     28.71 o 
  10  13   2       95.36       72.95     17.51 o 
   1  14   2      445.34      472.48     45.15 o 
   2  14   2       86.51       63.51     29.28 o 
   3  14   2      193.37      206.19     35.65 o 
   4  14   2      513.78      530.22     46.07 o 
   5  14   2       51.86       51.94     26.41 o 
   6  14   2     1241.56     1328.32     66.71 o 
   7  14   2      109.84      103.52     30.26 o 
   8  14   2      111.90      104.19     30.52 o 
   9  14   2      116.49      161.30     33.77 o 
  -7 -12   3       35.47       37.29     28.57 o 
  -6 -12   3      371.09      464.60     46.14 o 
  -5 -12   3      278.93      238.24     37.54 o 
  -4 -12   3       75.91       73.44     29.62 o 
  -3 -12   3     1085.41     1067.35     62.05 o 
  -2 -12   3        0.87      -10.72     25.48 o 
  -9 -11   3        0.74      -33.80     22.53 o 
  -8 -11   3      317.07      287.33     37.16 o 
  -7 -11   3      306.93      322.14     37.70 o 
  -6 -11   3       46.93       77.15     27.29 o 
  -5 -11   3      462.09      432.19     41.16 o 
  -4 -11   3      149.81      165.92     31.88 o 
  -3 -11   3       41.94       74.82     27.17 o 
  -2 -11   3      472.23      533.31     47.30 o 
  -1 -11   3      373.20      372.22     26.53 o 
   0 -11   3      215.36      218.63     23.41 o 
 -10 -10   3      861.88      914.36     38.97 o 
  -9 -10   3      683.76      732.42     34.23 o 
  -8 -10   3      130.81      152.74     30.14 o 
  -7 -10   3      321.32      347.02     36.58 o 
  -6 -10   3      511.48      497.33     39.86 o 
  -5 -10   3        4.85       -8.57     20.78 o 
  -4 -10   3     1539.71     1573.58     66.69 o 
  -3 -10   3      539.66      528.08     41.22 o 
  -2 -10   3      170.80      166.72     18.32 o 
  -1 -10   3      342.36      354.82     23.87 o 
   0 -10   3      467.35      488.46     27.43 o 
   1 -10   3        1.05      -15.91     14.28 o 
   2 -10   3     1295.96     1299.81     62.53 o 
 -11  -9   3      176.18      169.02     42.61 o 
 -10  -9   3       81.17       50.51     23.99 o 
  -9  -9   3      491.30      489.04     27.16 o 
  -8  -9   3     1664.53     1668.57     57.27 o 
  -7  -9   3        0.59        6.62     15.86 o 
  -6  -9   3     1239.23     1277.18     31.78 o 
  -5  -9   3      312.15      321.42     26.41 o 
  -4  -9   3       84.89       79.52     13.17 o 
  -3  -9   3      828.74      867.48     47.64 o 
  -2  -9   3     1384.96     1421.68     59.99 o 
  -1  -9   3      162.29      186.18     17.85 o 
   0  -9   3     1169.31     1133.81     64.09 o 
   1  -9   3      150.58      156.13     18.50 o 
   2  -9   3        1.05      -20.09     23.29 o 
   3  -9   3     1165.61     1186.82     59.16 o 
   4  -9   3      262.60      233.68     34.10 o 
 -11  -8   3      597.79      614.71     41.02 o 
 -10  -8   3     1084.59     1144.32     40.28 o 
  -9  -8   3      115.13      115.20     17.70 o 
  -8  -8   3      611.71      605.20     28.76 o 
  -7  -8   3      543.54      562.33     26.35 o 
  -6  -8   3      402.15      405.46     19.06 o 
  -5  -8   3     1330.87     1324.71     31.64 o 
  -4  -8   3     2621.55     2725.29     44.90 o 
  -3  -8   3      193.31      223.54     22.68 o 
  -2  -8   3      652.67      643.99     20.02 o 
  -1  -8   3      377.34      395.74     14.44 o 
   0  -8   3       13.77       12.72      8.76 o 
   1  -8   3     1516.09     1585.93     33.50 o 
   2  -8   3      821.66      830.14    113.30 o 
   3  -8   3       92.70       97.11     23.89 o 
   4  -8   3      477.43      452.05     38.74 o 
   5  -8   3      294.43      249.51     33.73 o 
 -12  -7   3      425.83      453.33     44.40 o 
 -11  -7   3        8.98      -34.41     22.94 o 
 -10  -7   3      108.70       97.94     20.94 o 
  -9  -7   3     1775.55     1753.83     46.18 o 
  -8  -7   3       30.11       21.22     13.64 o 
  -7  -7   3     2249.70     2164.14     49.92 o 
  -6  -7   3      880.72      867.95     23.61 o 
  -5  -7   3       15.49       14.13      8.58 o 
  -4  -7   3      217.89      217.17     17.45 o 
  -3  -7   3     3541.94     3499.65     52.17 o 
  -2  -7   3      304.40      258.13     14.61 o 
  -1  -7   3     2504.46     2464.44     54.48 o 
   0  -7   3       73.62       71.29      9.63 o 
   1  -7   3        7.05        1.78      8.13 o 
   2  -7   3      257.01      280.97     21.23 o 
   3  -7   3     2238.07     2320.77     77.04 o 
   4  -7   3        4.95        6.37     18.98 o 
   5  -7   3     1174.73     1079.80     54.63 o 
   6  -7   3      141.09      136.59     27.89 o 
 -12  -6   3       89.35       59.13     30.29 o 
 -11  -6   3     2923.86     2940.03     98.80 o 
 -10  -6   3       63.25       56.18     25.95 o 
  -9  -6   3      868.21      914.52     48.92 o 
  -8  -6   3      311.78      274.78     27.55 o 
  -7  -6   3      743.63      703.62     37.60 o 
  -6  -6   3      147.25      142.93      9.83 o 
  -5  -6   3     5075.22     5066.13     85.01 o 
  -4  -6   3      176.47      195.20     11.35 o 
  -3  -6   3     1173.51     1210.89     25.53 o 
  -2  -6   3      790.77      782.98     19.58 o 
  -1  -6   3      199.14      179.52     10.73 o 
   0  -6   3      791.93      806.67     17.52 o 
   1  -6   3     1672.85     1590.35     50.16 o 
   2  -6   3       13.87        8.83     10.18 o 
   3  -6   3      686.96      691.46     54.20 o 
   4  -6   3      518.99      477.35     33.35 o 
   5  -6   3      210.23      127.55     24.32 o 
   6  -6   3      305.03      298.32     32.56 o 
   7  -6   3      453.09      436.60     40.08 o 
 -12  -5   3       57.95       58.25     29.74 o 
 -11  -5   3       11.03       46.23     25.75 o 
 -10  -5   3      496.15      496.53     38.70 o 
  -9  -5   3     1354.60     1295.82     57.36 o 
  -8  -5   3      482.00      481.59     34.43 o 
  -7  -5   3     2624.29     2560.55     47.69 o 
  -6  -5   3        7.02        9.62      7.16 o 
  -5  -5   3       53.81       39.47     10.29 o 
  -4  -5   3     1703.75     1630.07     35.66 o 
  -3  -5   3     1398.51     1364.78     30.83 o 
  -2  -5   3     2398.76     2331.43     67.20 o 
  -1  -5   3     1765.83     1722.18     29.46 o 
   0  -5   3      119.06      149.36      7.97 o 
   1  -5   3        4.80       13.17      6.61 o 
   2  -5   3     3392.11     3393.31     62.14 o 
   3  -5   3     1221.40     1164.68     31.23 o 
   4  -5   3     1487.01     1406.46     53.72 o 
   5  -5   3      645.85      585.82     36.96 o 
   6  -5   3       80.89       59.28     21.17 o 
   7  -5   3       41.68       23.68     21.60 o 
   8  -5   3      691.78      657.38     46.84 o 
 -12  -4   3      600.39      593.99     50.11 o 
 -11  -4   3      850.22      808.62     51.35 o 
 -10  -4   3      256.49      293.55     32.54 o 
  -9  -4   3      548.36      544.56     38.68 o 
  -8  -4   3      873.05      867.23     19.89 o 
  -7  -4   3      189.25      206.73      9.46 o 
  -6  -4   3     3396.96     3340.16     45.02 o 
  -5  -4   3      634.43      609.07     14.84 o 
  -4  -4   3     6076.84     6141.60     96.58 o 
  -3  -4   3     1291.61     1230.80     28.10 o 
  -2  -4   3     1169.40     1390.46     30.03 o 
  -1  -4   3       65.27       75.02      8.42 o 
   0  -4   3    19234.63    19226.77    191.50 o 
   1  -4   3       74.92       74.09      8.39 o 
   2  -4   3     4867.09     5092.29     82.83 o 
   3  -4   3     1286.51     1206.20     55.06 o 
   4  -4   3      569.14      573.23     25.24 o 
   5  -4   3      252.22      251.17     24.35 o 
   6  -4   3     1424.57     1454.78     56.26 o 
   7  -4   3        0.90       -5.14     17.60 o 
   8  -4   3      475.91      421.24     36.47 o 
   9  -4   3      555.47      613.05     45.63 o 
 -12  -3   3       81.46       64.21     33.48 o 
 -11  -3   3      138.90      166.68     31.34 o 
 -10  -3   3     1830.31     1843.52     73.30 o 
  -9  -3   3        6.29       11.59      7.83 o 
  -8  -3   3     4555.25     4569.87     62.19 o 
  -7  -3   3       79.87       74.01      6.98 o 
  -6  -3   3      815.13      777.45     15.99 o 
  -5  -3   3      222.24      200.40      7.23 o 
  -4  -3   3     7104.58     7056.45     84.88 o 
  -3  -3   3      241.73      227.76     11.79 o 
  -2  -3   3    25286.88    25996.51    359.82 o 
  -1  -3   3       71.93       72.70      7.84 o 
   0  -3   3      390.41      414.49     14.94 o 
   1  -3   3     2464.63     2384.68     35.10 o 
   2  -3   3     7507.95     7793.96    116.75 o 
   3  -3   3     1009.71      987.90     25.01 o 
   4  -3   3     4149.08     4132.99     68.89 o 
   5  -3   3        5.29        8.03     12.42 o 
   6  -3   3      234.51      255.02     25.03 o 
   7  -3   3     1160.80     1050.34     47.50 o 
   8  -3   3      185.54      187.03     26.92 o 
   9  -3   3      551.59      510.64     41.68 o 
 -12  -2   3     1034.11     1047.11     63.96 o 
 -11  -2   3       69.71       86.27     28.64 o 
 -10  -2   3      976.29     1021.86     26.24 o 
  -9  -2   3      622.57      598.13     18.90 o 
  -8  -2   3      147.94      133.12     10.35 o 
  -7  -2   3     3015.11     3091.47     44.36 o 
  -6  -2   3     2015.01     1883.66     28.95 o 
  -5  -2   3     8456.01     8481.93    100.12 o 
  -4  -2   3     2980.03     2938.40     33.30 o 
  -3  -2   3     3060.83     3120.87     40.12 o 
  -2  -2   3     2758.05     2974.73     49.67 o 
  -1  -2   3     8221.99     8284.08     97.27 o 
   0  -2   3      839.19      805.42     15.33 o 
   1  -2   3     3393.78     3455.53     59.58 o 
   2  -2   3     1012.42     1030.47     18.52 o 
   3  -2   3      977.74      959.18     18.53 o 
   4  -2   3        3.57        2.76      4.90 o 
   5  -2   3     3117.10     3014.68     56.13 o 
   6  -2   3      409.84      387.06     19.58 o 
   7  -2   3     1126.18     1170.50     34.55 o 
   8  -2   3      772.91      728.96     42.32 o 
   9  -2   3       11.28        7.61     18.33 o 
  10  -2   3        6.26       -7.65     21.69 o 
 -12  -1   3       71.38       48.08     30.79 o 
 -11  -1   3     1081.63     1076.31     37.97 o 
 -10  -1   3      350.41      347.57     17.31 o 
  -9  -1   3     2487.59     2481.62     42.13 o 
  -8  -1   3      838.72      850.29     20.90 o 
  -7  -1   3      277.04      271.06     19.60 o 
  -6  -1   3      448.89      450.95     12.77 o 
  -5  -1   3     6765.27     6802.70     82.11 o 
  -4  -1   3      389.44      436.36      8.98 o 
  -3  -1   3     7167.43     6760.34     68.53 o 
  -2  -1   3    12514.16    13312.54    187.86 o 
  -1  -1   3      863.52      872.32     14.02 o 
   0  -1   3      160.77      155.79      9.51 o 
   1  -1   3     3663.54     3620.99     45.42 o 
   2  -1   3        6.80        3.14      4.46 o 
   3  -1   3     6501.25     6501.33     78.21 o 
   4  -1   3       22.28       20.90      9.32 o 
   5  -1   3      873.25      897.00     25.02 o 
   6  -1   3      330.83      336.70     17.23 o 
   7  -1   3      712.51      745.40     26.22 o 
   8  -1   3      135.39      135.17     15.28 o 
   9  -1   3     2116.96     2087.09    102.42 o 
  10  -1   3       25.38       19.66     14.86 o 
 -11   0   3      476.57      473.22     30.90 o 
 -10   0   3      370.55      313.70     47.80 o 
  -9   0   3      270.63      285.25     14.92 o 
  -8   0   3      423.25      441.72     16.13 o 
  -7   0   3     3449.63     3429.90     50.81 o 
  -6   0   3     1025.60     1030.21     20.59 o 
  -5   0   3     2071.75     2018.01     30.24 o 
  -4   0   3        3.41        7.43      6.45 o 
  -3   0   3     1703.17     1831.23     21.93 o 
  -2   0   3     1821.36     1893.11     25.57 o 
  -1   0   3     4334.08     4192.89     92.69 o 
   0   0   3     7027.19     7211.85     71.77 o 
   1   0   3     6502.49     6496.14     93.56 o 
   2   0   3       23.59       22.39      4.49 o 
   3   0   3      578.95      561.36     11.15 o 
   4   0   3     2112.44     2103.87     38.64 o 
   5   0   3     4955.42     4998.04     79.81 o 
   6   0   3     1504.78     1520.09     44.23 o 
   7   0   3      358.45      399.46     19.64 o 
   8   0   3      836.49      802.02     28.13 o 
   9   0   3        4.42        6.39     12.24 o 
  10   0   3      475.48      504.26     43.12 o 
  11   0   3      370.01      392.54     25.67 o 
 -11   1   3      294.47      297.05     24.35 o 
 -10   1   3      738.14      698.29     30.66 o 
  -9   1   3     1568.43     1614.47     71.26 o 
  -8   1   3      142.72      128.34     17.54 o 
  -7   1   3      642.44      625.41     23.04 o 
  -6   1   3      845.18      840.91     24.79 o 
  -5   1   3     4606.09     4692.72    143.58 o 
  -4   1   3     9239.55     9398.13    169.49 o 
  -3   1   3    11524.88    12228.47    192.86 o 
  -2   1   3     2342.98     2395.55     31.60 o 
  -1   1   3       20.34       30.22      4.68 o 
   0   1   3       91.60       89.43      4.14 o 
   1   1   3      717.63      687.46     14.50 o 
   2   1   3     4214.86     4187.98     61.52 o 
   3   1   3     4846.66     5128.43    114.53 o 
   4   1   3      706.82      706.05     18.11 o 
   5   1   3     1567.32     1634.69     48.32 o 
   6   1   3     1882.36     1918.91     39.40 o 
   7   1   3     1486.03     1409.22     33.71 o 
   8   1   3     1353.97     1403.07     36.22 o 
   9   1   3      452.81      449.54     22.50 o 
  10   1   3      293.33      329.12     21.88 o 
  11   1   3      489.75      541.94     42.59 o 
 -11   2   3      272.96      269.12     24.58 o 
 -10   2   3      189.76      156.78     19.90 o 
  -9   2   3      106.33       97.86     16.49 o 
  -8   2   3     3406.40     3341.52     66.65 o 
  -7   2   3      195.31      211.03     11.22 o 
  -6   2   3     4013.52     3972.28     70.12 o 
  -5   2   3     1969.04     1793.01     55.04 o 
  -4   2   3      847.60      850.42     21.81 o 
  -3   2   3     1153.74     1225.10     20.39 o 
  -2   2   3    14339.23    14828.08    210.76 o 
  -1   2   3      236.70      205.13     21.59 o 
   1   2   3      316.90      345.98      7.82 o 
   2   2   3      874.53      874.79     11.52 o 
   3   2   3       21.05       19.93      2.33 o 
   4   2   3    11443.67    11381.29    160.05 o 
   5   2   3      216.55      231.04     11.73 o 
   6   2   3     5113.27     5276.89     83.62 o 
   7   2   3      268.73      228.08     14.32 o 
   8   2   3       32.81       25.61     10.16 o 
   9   2   3      584.43      575.32     24.07 o 
  10   2   3     2155.72     2129.35     50.03 o 
  11   2   3       37.13       45.09     15.49 o 
  12   2   3      911.41      952.55     36.72 o 
 -10   3   3     1040.04     1074.58     40.44 o 
  -9   3   3       39.14       56.08     15.92 o 
  -8   3   3      525.00      542.26     27.05 o 
  -7   3   3      475.08      512.90     17.23 o 
  -6   3   3     1443.85     1400.22     26.62 o 
  -5   3   3     2068.14     2119.66     28.62 o 
  -4   3   3    10570.00    11025.35    111.90 o 
  -3   3   3       55.15       62.64      4.82 o 
  -2   3   3     3067.05     3218.36     87.28 o 
  -1   3   3     1736.73     1747.84     24.54 o 
   0   3   3     2634.71     2633.94     28.36 o 
   1   3   3     2968.51     3013.96     37.19 o 
   2   3   3    11919.41    12147.59    135.61 o 
   3   3   3     4995.71     5277.95     53.56 o 
   4   3   3     6077.48     6499.04     65.26 o 
   5   3   3      458.16      624.73     12.46 o 
   6   3   3     1189.54     1137.07     26.87 o 
   7   3   3     5573.48     5171.90     95.31 o 
   8   3   3     2393.07     2423.23     48.54 o 
   9   3   3      341.74      320.93     18.15 o 
  10   3   3      410.54      421.61     21.81 o 
  11   3   3      349.12      358.81     22.81 o 
  12   3   3        7.64       18.92     15.61 o 
 -10   4   3      128.27      152.19     21.95 o 
  -9   4   3      954.21      893.55     91.13 o 
  -8   4   3     2235.62     2085.19     55.56 o 
  -7   4   3     2844.55     2702.84     58.18 o 
  -6   4   3     2381.86     2350.04     36.65 o 
  -5   4   3      110.35      111.28     10.92 o 
  -4   4   3       80.10       76.44      7.01 o 
  -3   4   3     5474.54     5568.69     74.75 o 
  -2   4   3     4316.19     4314.24     54.44 o 
  -1   4   3    11867.80    12466.00    142.03 o 
   0   4   3     2343.35     2276.20     30.20 o 
   1   4   3      241.55      275.44      6.95 o 
   2   4   3      502.49      531.32     14.35 o 
   3   4   3     9850.81    10060.78    138.31 o 
   4   4   3     3498.87     3561.53     38.85 o 
   5   4   3    13324.34    14103.71    161.75 o 
   6   4   3     1058.12     1028.82     21.24 o 
   7   4   3       23.57       15.51      8.10 o 
   8   4   3       18.81       13.71      8.73 o 
   9   4   3     2984.55     2916.21     62.51 o 
  10   4   3      129.87      135.59     14.65 o 
  11   4   3      776.20      766.86     30.26 o 
  12   4   3        0.64        2.43     12.87 o 
  -9   5   3      149.14      146.22     21.17 o 
  -8   5   3      432.63      396.92     25.47 o 
  -7   5   3      948.05      836.83     42.31 o 
  -6   5   3      404.01      371.33     20.09 o 
  -5   5   3     5201.63     5099.68     67.64 o 
  -4   5   3      489.99      508.24     15.35 o 
  -3   5   3     2760.89     2716.76     39.80 o 
  -2   5   3      519.93      507.86     16.85 o 
  -1   5   3     1282.28     1266.81     25.40 o 
   0   5   3      287.54      300.86     23.60 o 
   1   5   3    14438.22    14420.43    198.83 o 
   2   5   3      166.44      189.16      9.89 o 
   3   5   3     2238.19     2286.73     39.31 o 
   4   5   3     1151.55     1199.12     20.36 o 
   5   5   3     2665.84     2579.56     30.96 o 
   6   5   3      700.45      691.03     15.99 o 
   7   5   3     3406.68     3298.49     46.15 o 
   8   5   3        2.98        3.00      8.07 o 
   9   5   3      341.33      376.88     19.61 o 
  10   5   3       81.52       89.98     13.58 o 
  11   5   3      159.80      139.51     15.93 o 
  12   5   3      272.31      272.45     21.64 o 
  13   5   3      279.71      278.72     29.53 o 
  -9   6   3      391.95      371.62     38.29 o 
  -8   6   3      122.07      142.33     19.83 o 
  -7   6   3     1597.36     1571.82     62.99 o 
  -6   6   3       89.39       82.22     21.02 o 
  -5   6   3       19.89       21.62      7.53 o 
  -4   6   3     1209.53     1211.47     25.18 o 
  -3   6   3     6533.72     6478.64    100.01 o 
  -2   6   3      954.69      948.74     24.79 o 
  -1   6   3     5349.41     5323.85     66.75 o 
   0   6   3     1712.34     1921.95     39.65 o 
   1   6   3     1095.60     1168.32     26.81 o 
   2   6   3        2.39       14.58     11.61 o 
   3   6   3     6550.59     6371.52    121.69 o 
   4   6   3     2310.38     2230.92     40.74 o 
   5   6   3     3538.36     3593.79     48.30 o 
   6   6   3        8.71        8.95      5.79 o 
   7   6   3       19.08        9.40      6.10 o 
   8   6   3      762.30      752.06     21.11 o 
   9   6   3      505.22      516.25     21.36 o 
  10   6   3      783.15      803.95     28.13 o 
  11   6   3      272.03      280.59     20.27 o 
  12   6   3       33.33       33.18     14.40 o 
  13   6   3      186.89      199.16     21.37 o 
  -8   7   3      388.51      368.99     37.55 o 
  -7   7   3       58.98       89.25     23.71 o 
  -6   7   3     1391.88     1273.06     55.79 o 
  -5   7   3      621.13      664.52     20.47 o 
  -4   7   3      372.42      377.20     15.81 o 
  -3   7   3      199.52      203.99     19.27 o 
  -2   7   3     1783.89     1763.55     38.15 o 
  -1   7   3       92.31       77.49     10.16 o 
   0   7   3     8580.09     8558.92    127.36 o 
   1   7   3     1626.28     1540.52     53.48 o 
   2   7   3     5040.23     5112.97     81.47 o 
   3   7   3     1429.46     1384.89     22.49 o 
   4   7   3     1821.13     1779.58     35.37 o 
   5   7   3       87.59       60.28     12.80 o 
   6   7   3     4385.75     4145.27     70.78 o 
   7   7   3      130.31      118.83      9.31 o 
   8   7   3     1474.68     1456.38     28.00 o 
   9   7   3      175.27      174.74     22.78 o 
  10   7   3      205.31      202.85     16.61 o 
  11   7   3      104.49       73.52     14.57 o 
  12   7   3      986.25     1084.72     36.32 o 
  13   7   3        7.86       15.77     13.38 o 
  -7   8   3      374.40      338.47     38.20 o 
  -6   8   3       13.76       -7.85     20.84 o 
  -5   8   3      267.73      285.42     15.55 o 
  -4   8   3      928.54      972.65     25.36 o 
  -3   8   3      394.52      391.18     35.21 o 
  -2   8   3     1941.31     1867.49     41.64 o 
  -1   8   3      171.94      180.88     28.71 o 
   0   8   3      137.85      137.18     12.62 o 
   1   8   3     1732.71     1753.87     39.10 o 
   2   8   3     3188.66     3070.12     56.51 o 
   3   8   3       78.59       87.93     14.74 o 
   4   8   3     6087.53     5898.30     74.79 o 
   5   8   3      216.96      213.56     16.31 o 
   6   8   3      328.01      313.50     16.64 o 
   7   8   3      489.95      510.30     27.49 o 
   8   8   3     1113.53     1091.28     21.81 o 
   9   8   3      276.91      291.23     12.49 o 
  10   8   3     1740.92     1758.19     45.97 o 
  11   8   3       14.99        6.07     10.90 o 
  12   8   3      105.36      108.11     20.15 o 
  13   8   3      228.39      262.65     22.66 o 
  -6   9   3      629.97      633.31     47.49 o 
  -5   9   3       12.34       23.76     23.22 o 
  -4   9   3      879.01      903.44     25.71 o 
  -3   9   3     1161.49     1140.42     28.25 o 
  -2   9   3       20.99       19.39     10.54 o 
  -1   9   3     7550.97     7264.53    115.57 o 
   0   9   3      856.15      843.94     47.03 o 
   1   9   3     1370.02     1346.23     35.25 o 
   2   9   3     2906.47     2992.48     57.95 o 
   3   9   3      349.30      318.31     25.02 o 
   4   9   3      988.29      986.52     51.13 o 
   5   9   3     2577.31     2533.99     39.24 o 
   6   9   3     2076.59     1971.47     41.44 o 
   7   9   3     1777.17     1802.69     76.45 o 
   8   9   3      647.11      671.07     20.47 o 
   9   9   3       38.16       29.52      8.34 o 
  10   9   3        4.28       -4.42     15.43 o 
  11   9   3      792.15      794.36     28.73 o 
  12   9   3      249.73      210.70     17.39 o 
  -5  10   3      263.31      228.28     33.12 o 
  -4  10   3      200.13      244.09     19.61 o 
  -3  10   3     1343.49     1292.45     32.03 o 
  -2  10   3     1034.98     1005.27     32.89 o 
  -1  10   3       95.55       96.53     14.28 o 
   0  10   3      199.58      231.29     17.63 o 
   1  10   3     1217.58     1211.99     35.26 o 
   2  10   3      283.86      266.97     19.72 o 
   3  10   3     4184.73     4131.42     75.43 o 
   4  10   3      566.02      518.05     42.32 o 
   5  10   3      842.03      804.93     29.04 o 
   6  10   3      176.00      193.11     25.19 o 
   7  10   3      750.86      814.17     43.32 o 
   8  10   3        1.76       15.26     17.01 o 
   9  10   3     1774.55     1845.86     36.54 o 
  10  10   3      158.97      168.53     17.23 o 
  11  10   3       35.43       13.48     11.85 o 
  12  10   3      337.47      325.50     19.43 o 
  -4  11   3      558.89      687.99     50.76 o 
  -3  11   3       18.09       20.06     11.66 o 
  -2  11   3       43.79       20.92     11.17 o 
  -1  11   3     2943.15     2866.02    118.73 o 
   0  11   3       41.70       27.30     12.34 o 
   1  11   3      992.63      986.18     33.26 o 
   2  11   3       63.51       76.29     14.27 o 
   3  11   3      268.68      278.00     19.76 o 
   4  11   3      516.32      510.28     27.66 o 
   5  11   3     1754.67     1727.72     58.60 o 
   6  11   3      514.66      492.17     37.42 o 
   7  11   3      828.56      805.43     45.91 o 
   8  11   3       36.62       29.59     19.88 o 
   9  11   3      119.22      149.82     35.70 o 
  10  11   3      358.36      371.80     25.84 o 
  11  11   3      311.71      364.62     32.53 o 
  12  11   3       84.97       99.46     26.40 o 
  -3  12   3     1001.74     1096.74     42.08 o 
  -2  12   3        7.49        6.08     11.61 o 
  -1  12   3       55.97       70.24     15.87 o 
   0  12   3      901.97      936.97     34.93 o 
   1  12   3       82.56       75.36     15.63 o 
   2  12   3      876.53      934.33     34.23 o 
   3  12   3      820.79      825.51     43.80 o 
   4  12   3      117.43      115.02     16.19 o 
   5  12   3       22.26        7.84     20.22 o 
   6  12   3      435.77      458.91     38.50 o 
   7  12   3      829.91      787.48     47.63 o 
   8  12   3     1635.38     1764.34     69.92 o 
   9  12   3      903.60      928.37     51.83 o 
  10  12   3      200.61      198.59     20.11 o 
  11  12   3      100.36       92.95     23.91 o 
  -1  13   3      184.87      233.10     20.38 o 
   0  13   3      533.15      519.75     28.95 o 
   1  13   3      512.17      580.42     29.73 o 
   2  13   3       18.37       31.78     15.09 o 
   3  13   3        8.55       -7.31     13.25 o 
   4  13   3      937.29      996.16     54.92 o 
   5  13   3      134.23      108.67     27.78 o 
   6  13   3      630.36      632.25     46.23 o 
   7  13   3        1.96       16.24     21.94 o 
   8  13   3       64.87       72.75     26.17 o 
   9  13   3      117.28      121.12     28.11 o 
  10  13   3     1055.15     1100.65     39.31 o 
  11  13   3        3.59       48.83     24.45 o 
   1  14   3      148.52      195.56     35.55 o 
   2  14   3      922.71      979.94     58.52 o 
   3  14   3        3.57       -3.70     24.10 o 
   4  14   3       69.20       48.13     27.56 o 
   5  14   3      425.66      362.73     39.02 o 
   6  14   3       89.41       77.95     26.87 o 
   7  14   3      612.28      594.54     47.36 o 
   8  14   3      858.79      853.34     55.44 o 
   9  14   3      268.68      298.77     38.13 o 
   4  15   3       92.59       78.29     31.80 o 
   5  15   3      280.26      322.81     40.05 o 
   6  15   3      193.32      220.13     36.20 o 
   7  15   3       29.50       40.14     27.69 o 
  -8 -11   4       17.60       10.42     26.56 o 
  -7 -11   4        4.30      -32.88     23.17 o 
  -6 -11   4      935.19      971.64     59.08 o 
  -5 -11   4      106.84       90.37     29.91 o 
  -4 -11   4      887.87      922.65     57.83 o 
  -3 -11   4      297.58      328.15     39.95 o 
  -2 -11   4       12.25       12.97     26.39 o 
  -1 -11   4       39.78       49.04     27.87 o 
  -9 -10   4       96.71       48.74     28.71 o 
  -8 -10   4     1201.15     1237.92     63.74 o 
  -7 -10   4       19.12      -13.63     23.21 o 
  -6 -10   4      268.78      255.20     33.35 o 
  -5 -10   4      293.65      322.65     36.90 o 
  -4 -10   4      213.51      225.95     33.70 o 
  -3 -10   4      247.82      197.88     31.89 o 
  -2 -10   4     1246.88     1213.78     61.25 o 
  -1 -10   4       17.83       28.31     24.75 o 
   0 -10   4      316.87      295.08     23.97 o 
   1 -10   4      467.48      511.25     29.40 o 
 -10  -9   4      796.54      879.06     64.75 o 
  -9  -9   4        0.81       -8.88     15.82 o 
  -8  -9   4       10.35       26.67     16.24 o 
  -7  -9   4      496.29      492.99     22.40 o 
  -6  -9   4      722.25      715.04     25.02 o 
  -5  -9   4      601.66      564.73     21.82 o 
  -4  -9   4     1422.00     1384.98     31.84 o 
  -3  -9   4      158.29      163.19     28.41 o 
  -2  -9   4       66.42       60.89     13.11 o 
  -1  -9   4     1012.24      992.28     35.45 o 
   0  -9   4      227.70      257.40     24.43 o 
   1  -9   4      636.05      706.43     58.92 o 
   2  -9   4     1508.50     1523.41     65.09 o 
   3  -9   4       41.90       44.23     24.44 o 
 -11  -8   4      167.19      204.12     24.57 o 
 -10  -8   4       56.83       38.42     23.04 o 
  -9  -8   4     1745.34     1782.59     49.79 o 
  -8  -8   4      519.26      492.30     26.67 o 
  -7  -8   4      557.45      520.57     21.81 o 
  -6  -8   4      700.96      660.16     24.89 o 
  -5  -8   4      574.93      568.79     20.86 o 
  -4  -8   4       58.16       48.32     19.10 o 
  -3  -8   4     3519.42     3534.95     55.47 o 
  -2  -8   4      246.38      235.01     12.30 o 
  -1  -8   4      479.44      495.08     16.31 o 
   0  -8   4      392.18      375.57     17.07 o 
   1  -8   4      427.23      514.98     26.30 o 
   2  -8   4      196.76      232.49     21.04 o 
   3  -8   4     1777.87     1919.03     73.08 o 
   4  -8   4      216.62      202.63     30.23 o 
 -11  -7   4      774.62      818.05     39.30 o 
 -10  -7   4       42.36       42.57     17.59 o 
  -9  -7   4       27.96       29.35     27.88 o 
  -8  -7   4      303.66      284.15     31.24 o 
  -7  -7   4     1493.39     1455.61     40.93 o 
  -6  -7   4      162.24      131.55     12.79 o 
  -5  -7   4     2579.15     2512.97     43.76 o 
  -4  -7   4      216.45      212.64     13.39 o 
  -3  -7   4      162.46      180.51     12.67 o 
  -2  -7   4     1031.16     1015.56     21.10 o 
  -1  -7   4      901.33      893.94     23.49 o 
   0  -7   4      372.14      393.64     15.05 o 
   1  -7   4     2261.40     2318.80     41.54 o 
   2  -7   4       13.81       21.50     10.58 o 
   3  -7   4      295.34      339.21     31.13 o 
   4  -7   4      416.86      457.51     36.92 o 
   5  -7   4      166.39      149.83     27.65 o 
 -12  -6   4      668.30      630.01     50.47 o 
 -11  -6   4        9.61      -15.92     25.50 o 
 -10  -6   4     1254.22     1280.33     60.29 o 
  -9  -6   4     1933.01     1991.77     74.15 o 
  -8  -6   4      341.89      372.18     33.67 o 
  -7  -6   4      269.75      301.06     29.12 o 
  -6  -6   4       11.33       10.83     11.21 o 
  -5  -6   4      691.46      651.12     24.36 o 
  -4  -6   4     1149.94     1070.78     44.13 o 
  -3  -6   4     1485.05     1433.40     28.94 o 
  -2  -6   4     1260.60     1217.59     26.11 o 
  -1  -6   4     3268.08     3210.55     42.07 o 
   0  -6   4       77.08       82.76      8.40 o 
   1  -6   4      200.65      219.19     12.76 o 
   2  -6   4     2021.24     2037.55     39.45 o 
   3  -6   4      648.84      653.16     26.32 o 
   4  -6   4      508.12      465.06     34.63 o 
   5  -6   4      289.55      270.43     30.44 o 
   6  -6   4       47.08       54.09     23.85 o 
 -12  -5   4      240.74      290.26     39.62 o 
 -11  -5   4      400.83      488.94     42.96 o 
 -10  -5   4       14.18      -19.55     20.88 o 
  -9  -5   4      215.07      206.36     29.06 o 
  -8  -5   4     1095.51     1069.49     49.52 o 
  -7  -5   4      222.15      165.39     23.45 o 
  -6  -5   4     1770.48     1804.03     42.79 o 
  -5  -5   4      340.01      320.23     21.07 o 
  -4  -5   4      912.10      948.54     36.10 o 
  -3  -5   4      201.86      191.67     13.60 o 
  -2  -5   4     1845.53     1669.52     36.50 o 
  -1  -5   4        8.24        4.46      5.94 o 
   0  -5   4     4836.55     4708.62    114.06 o 
   1  -5   4      917.63      917.89     21.73 o 
   2  -5   4      130.11      138.70     22.09 o 
   3  -5   4     1290.52     1266.94     62.06 o 
   4  -5   4     1573.99     1431.09     53.89 o 
   5  -5   4      305.72      307.40     27.91 o 
   6  -5   4      949.24      968.37     49.98 o 
   7  -5   4        5.93      -15.25     19.18 o 
 -12  -4   4       22.70        3.44     29.92 o 
 -11  -4   4      245.94      200.09     33.48 o 
 -10  -4   4     1971.33     1840.22     72.86 o 
  -9  -4   4       39.07       13.97     20.73 o 
  -8  -4   4      632.34      607.75     38.76 o 
  -7  -4   4        6.62      -20.22     13.48 o 
  -6  -4   4      920.50      878.46     19.17 o 
  -5  -4   4     1423.81     1383.89     24.04 o 
  -4  -4   4     8939.85     8398.34    128.64 o 
  -3  -4   4     8021.17     8383.52    207.71 o 
  -2  -4   4     1698.87     1661.67     35.50 o 
  -1  -4   4       20.91       22.30      5.91 o 
   0  -4   4      293.66      241.22     25.12 o 
   1  -4   4     1024.29     1020.80     19.01 o 
   2  -4   4     4919.97     4861.09     80.27 o 
   3  -4   4      531.90      556.29     21.21 o 
   4  -4   4     1718.44     1596.56     55.37 o 
   5  -4   4      197.27      233.33     24.94 o 
   6  -4   4       13.97        2.56     15.77 o 
   7  -4   4      595.76      576.85     40.55 o 
   8  -4   4      372.82      382.01     36.78 o 
 -12  -3   4      813.81      932.50     60.06 o 
 -11  -3   4       25.65       -6.03     25.96 o 
 -10  -3   4      232.07      244.86     32.47 o 
  -9  -3   4      703.69      657.52     42.77 o 
  -8  -3   4      887.13      876.54     45.18 o 
  -7  -3   4     2436.19     2463.84     36.43 o 
  -6  -3   4     2232.80     2199.15     31.77 o 
  -5  -3   4      481.80      478.95     12.56 o 
  -4  -3   4        1.25        1.85      3.68 o 
  -3  -3   4    24796.08    24588.61    343.92 o 
  -2  -3   4     1881.89     1709.88     35.31 o 
  -1  -3   4     6653.83     6596.75     84.47 o 
   0  -3   4     5019.56     5117.63     65.82 o 
   1  -3   4       11.44       12.45      5.49 o 
   2  -3   4      844.05      852.41     22.75 o 
   3  -3   4     1784.68     1759.65     43.90 o 
   4  -3   4        4.45        7.97      7.96 o 
   5  -3   4     1759.38     1773.42     59.39 o 
   6  -3   4      443.04      430.31     31.97 o 
   7  -3   4      166.72      148.51     24.01 o 
   8  -3   4      568.46      533.17     38.46 o 
   9  -3   4      472.68      433.18     39.63 o 
 -12  -2   4       11.76       -5.74     30.20 o 
 -11  -2   4     1434.94     1501.33     69.30 o 
 -10  -2   4      374.95      349.20     35.06 o 
  -9  -2   4     1282.33     1261.68     56.52 o 
  -8  -2   4     1076.62     1052.29     22.41 o 
  -7  -2   4       77.73       96.74      7.55 o 
  -6  -2   4      309.28      324.79     16.73 o 
  -5  -2   4     3793.89     3769.71     42.50 o 
  -4  -2   4       88.23       77.45      5.20 o 
  -3  -2   4     5597.69     5524.98     87.08 o 
  -2  -2   4        5.09        6.21      3.02 o 
  -1  -2   4     2341.40     2412.27     33.77 o 
   0  -2   4       39.97       47.04      6.75 o 
   1  -2   4    10839.07     8931.62   1365.15 o 
   2  -2   4       29.55       28.26      5.21 o 
   3  -2   4     5798.55     5769.48     72.57 o 
   4  -2   4      618.19      675.50     17.81 o 
   5  -2   4       63.76       73.06     10.82 o 
   6  -2   4      347.08      362.68     18.83 o 
   7  -2   4     1874.12     1796.03     45.46 o 
   8  -2   4      216.66      216.68     27.53 o 
   9  -2   4      469.25      482.86     37.61 o 
  10  -2   4      233.77      157.37     30.82 o 
 -12  -1   4       32.38       35.31     30.61 o 
 -11  -1   4       76.55       50.42     30.42 o 
 -10  -1   4      438.28      542.06     42.28 o 
  -9  -1   4     1232.26     1209.59     26.91 o 
  -8  -1   4      833.25      814.55     20.32 o 
  -7  -1   4     4486.32     4512.17     72.42 o 
  -6  -1   4      210.21      223.94      9.46 o 
  -5  -1   4     3533.43     3460.80     45.00 o 
  -4  -1   4     2069.69     2024.39     24.50 o 
  -3  -1   4     6531.03     6799.10    103.56 o 
  -2  -1   4     4387.69     4437.59     70.63 o 
  -1  -1   4    11683.52    11951.27    137.90 o 
   0  -1   4     1529.52     1613.33     20.30 o 
   1  -1   4      491.84      501.49     14.72 o 
   2  -1   4     1229.02     1221.33     21.17 o 
   3  -1   4     2544.86     2564.54     35.76 o 
   4  -1   4     4217.99     4275.11     55.68 o 
   5  -1   4     2115.93     2137.78     43.52 o 
   6  -1   4     1273.85     1301.85     33.69 o 
   7  -1   4      122.76      122.32     13.88 o 
   8  -1   4      839.66      828.92     30.80 o 
   9  -1   4      108.70      110.61     17.08 o 
  10  -1   4      718.06      681.55     32.64 o 
 -11   0   4      356.73      416.73     41.58 o 
 -10   0   4      695.29      624.75     46.60 o 
  -9   0   4     1078.72     1150.71     34.72 o 
  -8   0   4       34.32       32.95     10.96 o 
  -7   0   4       11.49        3.23     10.54 o 
  -6   0   4     1284.68     1216.06     29.01 o 
  -5   0   4     3263.26     3280.85     85.31 o 
  -4   0   4     5206.83     5244.77     86.00 o 
  -3   0   4     3411.58     3438.22     44.58 o 
  -2   0   4      757.63      802.68     20.20 o 
  -1   0   4      180.08      162.24      9.54 o 
   0   0   4     5901.15     5665.34     58.03 o 
   1   0   4      904.51      873.04     14.88 o 
   2   0   4     7441.23     7587.12    130.52 o 
   3   0   4     1638.99     1708.81     32.28 o 
   4   0   4       19.74       30.61      4.48 o 
   5   0   4       18.98       12.21      9.50 o 
   6   0   4     1404.37     1349.48     38.78 o 
   7   0   4      707.47      727.15     25.13 o 
   8   0   4     1598.72     1642.61     67.01 o 
   9   0   4      761.46      755.87     29.06 o 
  10   0   4        2.04       15.89     14.61 o 
  11   0   4      267.38      298.15     50.37 o 
 -11   1   4      189.97      142.81     36.34 o 
 -10   1   4      306.23      291.58     32.65 o 
  -9   1   4       89.41       64.29     15.09 o 
  -8   1   4     2545.68     2603.34     61.95 o 
  -7   1   4       45.06       46.75     10.12 o 
  -6   1   4     1690.77     1621.40     66.06 o 
  -5   1   4      520.63      559.31     17.94 o 
  -4   1   4     2430.22     2426.86     42.73 o 
  -3   1   4       16.22       11.48      3.89 o 
  -2   1   4    15094.01    15532.11    176.72 o 
  -1   1   4     1052.83     1114.06     27.99 o 
   0   1   4      341.37      324.70      6.54 o 
   1   1   4       70.86       53.44      8.02 o 
   2   1   4     3600.08     3546.72     45.22 o 
   3   1   4     1591.55     1566.31     29.14 o 
   4   1   4     4640.17     4444.60    101.37 o 
   5   1   4       35.90       31.43      8.82 o 
   6   1   4     5654.08     5726.63     91.53 o 
   7   1   4      157.33      133.60     12.30 o 
   8   1   4      109.07      119.55     13.56 o 
   9   1   4      222.24      216.68     17.64 o 
  10   1   4     1234.16     1273.32     39.01 o 
  11   1   4        3.26        7.97     14.75 o 
 -11   2   4        5.85       23.25     28.89 o 
 -10   2   4     1288.01     1306.15     48.95 o 
  -9   2   4      547.08      521.39     25.94 o 
  -8   2   4      130.88      118.53     10.84 o 
  -7   2   4      655.71      613.97     49.14 o 
  -6   2   4     1757.37     1710.39     38.35 o 
  -5   2   4      857.88      848.10     23.59 o 
  -4   2   4     4674.47     4558.17     73.45 o 
  -3   2   4      515.80      571.96     16.15 o 
  -2   2   4      140.54      137.39      6.64 o 
  -1   2   4     2976.39     3010.39     39.33 o 
   0   2   4     8336.39     8599.63    100.44 o 
   1   2   4     4543.47     4747.41     79.62 o 
   2   2   4     6173.66     6216.04     64.01 o 
   3   2   4      208.28      247.31     10.51 o 
   4   2   4      146.50      164.86      9.38 o 
   5   2   4     5090.95     5096.50     79.90 o 
   6   2   4     4577.52     4704.60     97.79 o 
   7   2   4     4416.64     4380.51     74.76 o 
   8   2   4     3059.45     3123.66     60.59 o 
   9   2   4        6.85       -3.28     10.92 o 
  10   2   4       31.18       49.87     13.89 o 
  11   2   4      372.43      390.72     24.28 o 
  12   2   4      137.85      146.92     20.74 o 
 -10   3   4       60.29       60.06     20.24 o 
  -9   3   4      945.23      906.58     38.94 o 
  -8   3   4     1317.30     1298.66     37.82 o 
  -7   3   4      561.25      572.33     18.06 o 
  -6   3   4      117.84      132.55      9.61 o 
  -5   3   4      991.78      974.17     20.63 o 
  -4   3   4     1477.65     1563.13     26.78 o 
  -3   3   4    13313.52    13509.85    158.80 o 
  -2   3   4     4185.47     4175.29     93.50 o 
  -1   3   4     7858.30     8012.34     95.19 o 
   0   3   4      912.92      891.71     25.24 o 
   1   3   4      233.74      225.40     10.43 o 
   2   3   4      140.88      114.11      9.87 o 
   3   3   4    19846.49    19945.37    190.27 o 
   4   3   4      343.00      285.12      6.95 o 
   5   3   4     2914.11     2933.01     32.21 o 
   6   3   4      485.02      520.81     17.87 o 
   7   3   4     1335.47     1305.20     31.67 o 
   8   3   4        0.77        9.93      9.56 o 
   9   3   4     2990.14     2919.23     58.64 o 
  10   3   4      226.29      193.34     28.25 o 
  11   3   4      362.59      369.93     23.35 o 
  12   3   4      158.79      128.16     19.37 o 
 -10   4   4      111.60      107.50     20.43 o 
  -9   4   4        0.07       -0.75     15.32 o 
  -8   4   4      794.18      734.54     36.43 o 
  -7   4   4     1853.08     1798.74     33.82 o 
  -6   4   4       59.99       62.57      8.85 o 
  -5   4   4     5144.74     5056.13     58.07 o 
  -4   4   4     1161.81     1189.82     19.79 o 
  -3   4   4       29.84       21.99      8.84 o 
  -2   4   4      352.79      310.53     10.37 o 
  -1   4   4     5788.00     5889.21     60.90 o 
   0   4   4      203.58      196.93      6.15 o 
   1   4   4     9114.17     9223.60     91.11 o 
   2   4   4      719.72      705.98     13.37 o 
   3   4   4      152.18      158.78      8.13 o 
   4   4   4    12104.25    13101.44    127.76 o 
   5   4   4     4924.60     4817.87     50.89 o 
   6   4   4     1281.00     1297.40     21.70 o 
   7   4   4     1879.83     1880.17     39.67 o 
   8   4   4        2.95       -1.48     12.50 o 
   9   4   4       53.25       43.08     11.17 o 
  10   4   4      321.93      322.47     20.42 o 
  11   4   4      404.10      427.42     42.39 o 
  12   4   4      434.18      423.46     26.91 o 
  -9   5   4     1154.37     1229.16     42.54 o 
  -8   5   4        1.19       -1.84     14.46 o 
  -7   5   4     1236.81     1193.04     67.74 o 
  -6   5   4      471.02      452.76     14.46 o 
  -5   5   4      664.52      623.31     15.85 o 
  -4   5   4     2348.87     2290.98     31.60 o 
  -3   5   4     5567.51     5536.94     70.52 o 
  -2   5   4      741.40      743.02     16.36 o 
  -1   5   4      729.73      658.41     15.42 o 
   0   5   4       16.06        6.39      4.97 o 
   1   5   4     1721.37     1716.16     20.37 o 
   2   5   4    10343.71    10834.96    151.44 o 
   3   5   4     9141.56     9013.60    104.80 o 
   4   5   4     3497.38     3416.27     53.97 o 
   5   5   4     1461.06     1483.48     24.12 o 
   6   5   4      159.30      152.27     17.82 o 
   7   5   4      227.22      246.38     10.26 o 
   8   5   4     1929.17     1904.12     41.53 o 
   9   5   4      348.49      356.33     18.71 o 
  10   5   4      988.33     1024.40     32.57 o 
  11   5   4      309.45      297.74     20.50 o 
  12   5   4        0.14       -8.56     13.85 o 
  -9   6   4      252.62      211.67     31.46 o 
  -8   6   4     1144.91     1165.18     40.44 o 
  -7   6   4      546.65      553.65     28.05 o 
  -6   6   4     1789.80     1806.92     33.75 o 
  -5   6   4      329.19      373.22     15.10 o 
  -4   6   4       15.80       17.43      6.36 o 
  -3   6   4       84.66       69.88      7.77 o 
  -2   6   4     3527.30     3394.83     46.93 o 
  -1   6   4      291.68      230.38      9.33 o 
   0   6   4     8411.66     8745.33    127.41 o 
   1   6   4      530.85      783.85     28.48 o 
   2   6   4      338.32      333.50     16.28 o 
   3   6   4      156.08      150.85     18.71 o 
   4   6   4     3878.83     3900.71     51.40 o 
   5   6   4      328.80      354.56     15.39 o 
   6   6   4     4423.70     4291.71     48.48 o 
   7   6   4       62.95       71.69      7.48 o 
   8   6   4      214.12      222.51     15.04 o 
   9   6   4      389.37      387.30     19.80 o 
  10   6   4      662.66      651.01     25.21 o 
  11   6   4      148.23      116.20     24.90 o 
  12   6   4      678.84      690.88     30.42 o 
  -8   7   4      380.58      420.11     38.72 o 
  -7   7   4      268.30      293.03     32.40 o 
  -6   7   4      198.24      197.74     28.25 o 
  -5   7   4       37.45       29.19      8.88 o 
  -4   7   4     2361.00     2308.36     37.50 o 
  -3   7   4       10.98       14.35      9.87 o 
  -2   7   4     4297.85     4488.76     60.10 o 
  -1   7   4       40.12       41.57      5.92 o 
   0   7   4      847.06      849.87     32.24 o 
   1   7   4     5499.60     5963.92     92.69 o 
   2   7   4     7134.67     6927.40    104.91 o 
   3   7   4      188.61      216.59     12.70 o 
   4   7   4     3402.80     3356.87     57.38 o 
   5   7   4      169.70      189.42     11.99 o 
   6   7   4       95.20       97.82      9.87 o 
   7   7   4      554.10      574.12     16.92 o 
   8   7   4     1766.91     1793.08     31.91 o 
   9   7   4      292.99      292.07     21.54 o 
  10   7   4      892.93      914.67     30.56 o 
  11   7   4      105.99       92.04     15.36 o 
  12   7   4       21.01       17.70     14.73 o 
  13   7   4      278.04      327.18     40.87 o 
  -7   8   4      302.45      274.98     34.56 o 
  -6   8   4      447.66      495.05     40.09 o 
  -5   8   4        3.32      -11.45      8.35 o 
  -4   8   4      223.88      249.29     14.49 o 
  -3   8   4      423.35      414.69     16.95 o 
  -2   8   4     1142.03     1097.76     30.80 o 
  -1   8   4      703.07      729.13     24.74 o 
   0   8   4     4056.02     3807.02     66.99 o 
   1   8   4       43.17       58.52     10.09 o 
   2   8   4      115.62      109.63     11.36 o 
   3   8   4     2855.35     2860.67     53.49 o 
   4   8   4     2222.92     2104.13     32.24 o 
   5   8   4     4611.06     4353.65     72.61 o 
   6   8   4     1246.03     1210.42     30.26 o 
   7   8   4      611.07      609.87     21.79 o 
   8   8   4      104.54      107.39     14.71 o 
   9   8   4      823.94      795.77     41.39 o 
  10   8   4      159.44      150.46     23.13 o 
  11   8   4     1294.88     1203.61     36.25 o 
  12   8   4      214.36      215.39     20.08 o 
  13   8   4      113.64      133.80     21.49 o 
  -6   9   4      172.04      177.54     32.45 o 
  -5   9   4     1109.51     1124.45     36.50 o 
  -4   9   4      304.44      354.69     25.00 o 
  -3   9   4     1525.44     1532.76     33.36 o 
  -2   9   4     4282.69     4448.27     87.60 o 
  -1   9   4       39.86       37.63     11.07 o 
   0   9   4        1.73       11.54      9.60 o 
   1   9   4     4042.87     3898.09     70.09 o 
   2   9   4      758.05      771.72     26.39 o 
   3   9   4     2259.19     2188.40     64.39 o 
   4   9   4      486.44      476.07     21.08 o 
   5   9   4      211.67      213.30     11.00 o 
   6   9   4       15.12       12.57      7.05 o 
   7   9   4     2997.84     2980.15     56.98 o 
   8   9   4        7.71       10.24      4.97 o 
   9   9   4     1838.74     1865.94     31.17 o 
  10   9   4       10.24      -10.68     21.59 o 
  11   9   4       10.43      -11.43     11.03 o 
  12   9   4      155.09      177.73     16.57 o 
  -5  10   4      101.99      120.81     30.57 o 
  -4  10   4      537.47      565.54     22.75 o 
  -3  10   4     1287.32     1237.28     31.04 o 
  -2  10   4       44.38       39.50     12.73 o 
  -1  10   4     5381.79     5313.13     92.31 o 
   0  10   4       12.52        0.83     10.29 o 
   1  10   4      206.45      226.21     17.14 o 
   2  10   4      451.27      464.80     22.62 o 
   3  10   4     1506.98     1435.45     37.86 o 
   4  10   4      768.25      765.41     27.54 o 
   5  10   4     3961.10     3821.60     70.51 o 
   6  10   4       77.54       75.08     27.36 o 
   7  10   4     1041.47     1064.84     47.75 o 
   8  10   4      260.11      252.52     26.74 o 
   9  10   4      378.50      377.28     20.96 o 
  10  10   4      497.58      565.92     21.75 o 
  11  10   4     1106.42     1140.10     59.30 o 
  12  10   4       52.02       35.16     18.46 o 
  -4  11   4      566.05      596.18     24.79 o 
  -3  11   4      588.57      666.05     24.99 o 
  -2  11   4      174.31      152.13     17.35 o 
  -1  11   4       29.51       33.13     13.31 o 
   0  11   4     1453.22     1386.79     39.47 o 
   1  11   4      926.90      922.34     58.84 o 
   2  11   4      870.49      817.13     56.15 o 
   3  11   4     1387.88     1389.43     38.89 o 
   4  11   4      116.30      112.14     14.65 o 
   5  11   4        3.69        4.84     11.03 o 
   6  11   4     1051.27     1059.68     33.40 o 
   7  11   4       72.43       76.11     21.17 o 
   8  11   4      318.74      365.70     32.59 o 
   9  11   4      346.25      388.58     22.46 o 
  10  11   4       31.78       29.89     18.81 o 
  11  11   4       28.98       12.21     20.66 o 
  12  11   4      414.74      459.70     38.34 o 
  -3  12   4       53.23       49.78     19.53 o 
  -2  12   4      978.43      948.58     40.21 o 
  -1  12   4      189.32      219.08     29.49 o 
   0  12   4      389.82      414.18     24.73 o 
   1  12   4      112.12      117.55     32.33 o 
   2  12   4      689.93      649.91     44.15 o 
   3  12   4        7.01        7.07     12.47 o 
   4  12   4     3338.87     3384.73     97.34 o 
   5  12   4        4.73      -15.68     11.06 o 
   6  12   4      527.30      500.22     38.47 o 
   7  12   4       59.11       38.88     21.22 o 
   8  12   4      188.82      181.47     28.11 o 
   9  12   4       90.94       95.83     24.62 o 
  10  12   4     1576.36     1589.39     45.06 o 
  11  12   4       26.92       36.90     20.98 o 
  -2  13   4        0.95        0.47     13.01 o 
  -1  13   4      119.19      117.30     35.25 o 
   0  13   4      920.84      933.38     36.38 o 
   1  13   4       95.11       88.62     16.93 o 
   2  13   4      680.22      719.07     35.66 o 
   3  13   4        5.63        9.10     13.67 o 
   4  13   4       49.59       37.62     20.97 o 
   5  13   4      245.08      233.80     20.96 o 
   6  13   4      573.80      532.32     42.08 o 
   7  13   4      578.11      579.78     43.59 o 
   8  13   4      116.03      109.88     27.59 o 
   9  13   4       31.66       28.85     23.00 o 
  10  13   4        0.48       17.69     22.19 o 
  11  13   4      516.09      603.11     43.04 o 
   0  14   4      144.41      141.17     20.52 o 
   1  14   4      183.31      135.97     19.95 o 
   2  14   4       14.19       10.05     22.47 o 
   3  14   4      847.61      916.58     49.28 o 
   4  14   4      281.68      347.28     36.03 o 
   5  14   4      565.30      545.60     44.71 o 
   6  14   4      172.28      192.88     32.58 o 
   7  14   4      464.04      429.71     41.55 o 
   8  14   4      169.95      155.37     31.17 o 
   9  14   4      763.32      818.27     52.27 o 
  10  14   4      190.98      164.25     21.29 o 
   3  15   4       25.63       13.64     27.41 o 
   4  15   4      184.08      241.96     37.01 o 
   5  15   4      731.22      762.91     55.64 o 
   6  15   4        1.69       34.84     25.67 o 
   7  15   4      908.76      996.12     60.66 o 
   8  15   4      247.18      231.79     36.17 o 
  -6 -11   5        5.71      -13.92     27.59 o 
  -5 -11   5      512.39      534.58     48.70 o 
  -4 -11   5      288.84      334.99     41.91 o 
  -3 -11   5      275.50      336.54     42.17 o 
  -8 -10   5       31.62       40.25     28.45 o 
  -7 -10   5      539.53      506.90     45.86 o 
  -6 -10   5      409.74      447.88     43.66 o 
  -5 -10   5      199.30      201.85     33.69 o 
  -4 -10   5      500.40      529.96     44.95 o 
  -3 -10   5      172.50      163.43     32.34 o 
  -2 -10   5        7.58       -7.65     25.33 o 
  -1 -10   5      440.52      508.65     44.21 o 
   0 -10   5      238.57      190.06     34.10 o 
 -10  -9   5        8.33      -13.22     18.48 o 
  -9  -9   5      498.49      553.60     53.78 o 
  -8  -9   5      395.55      423.07     28.01 o 
  -7  -9   5        7.76       19.77     13.11 o 
  -6  -9   5      267.92      242.31     17.62 o 
  -5  -9   5      946.06      981.74     28.87 o 
  -4  -9   5       15.00        4.91     11.45 o 
  -3  -9   5     1165.58     1234.31     59.37 o 
  -2  -9   5      197.01      151.52     29.43 o 
  -1  -9   5        8.15        0.80     22.47 o 
   0  -9   5      284.03      235.75     32.58 o 
   1  -9   5      624.42      674.87     32.72 o 
   2  -9   5      174.66      219.04     31.02 o 
 -10  -8   5      501.85      466.40     30.49 o 
  -9  -8   5      162.50      156.19     39.63 o 
  -8  -8   5      429.37      381.28     26.14 o 
  -7  -8   5     1801.02     1773.91     39.29 o 
  -6  -8   5       66.99       47.11     12.29 o 
  -5  -8   5      762.53      758.94     24.65 o 
  -4  -8   5      408.56      420.91     20.74 o 
  -3  -8   5        9.45        1.84     10.30 o 
  -2  -8   5      683.94      698.85     31.86 o 
  -1  -8   5      648.70      675.64     23.16 o 
   0  -8   5       36.52       62.01     18.44 o 
   1  -8   5      532.46      521.42     26.75 o 
   2  -8   5      455.38      522.15     38.66 o 
   3  -8   5       14.04        9.06     21.32 o 
 -11  -7   5      312.32      320.70     27.07 o 
 -10  -7   5      708.39      722.80     49.78 o 
  -9  -7   5     1303.71     1328.93     62.51 o 
  -8  -7   5        1.71        6.71     22.31 o 
  -7  -7   5       42.90       47.38     15.71 o 
  -6  -7   5      898.63      913.15     32.22 o 
  -5  -7   5      456.38      446.27     19.07 o 
  -4  -7   5     1012.81     1009.56     26.64 o 
  -3  -7   5     1115.38     1137.93     34.38 o 
  -2  -7   5      159.95      197.75     17.71 o 
  -1  -7   5      431.20      451.92     15.75 o 
   0  -7   5      861.29      862.85     30.75 o 
   1  -7   5       16.41        9.40      9.33 o 
   2  -7   5     1744.56     1808.38     37.56 o 
   3  -7   5      345.87      330.09     25.30 o 
   4  -7   5      113.36      104.85     16.98 o 
   5  -7   5       78.28       82.68     26.43 o 
 -11  -6   5      383.02      423.12     44.92 o 
 -10  -6   5       76.96       40.28     26.74 o 
  -9  -6   5       39.59       27.21     25.22 o 
  -8  -6   5     2376.63     2319.36     79.73 o 
  -7  -6   5      375.12      371.98     23.08 o 
  -6  -6   5     2206.85     2048.08     72.36 o 
  -5  -6   5      120.58      126.10     14.83 o 
  -4  -6   5      221.74      195.69     16.28 o 
  -3  -6   5       47.72       60.76     10.28 o 
  -2  -6   5     4194.15     4140.47     51.88 o 
  -1  -6   5      364.43      395.70     14.14 o 
   0  -6   5     1489.73     1450.46     30.99 o 
   1  -6   5      349.55      364.40     16.06 o 
   2  -6   5        2.66       -8.47     11.06 o 
   3  -6   5      673.85      688.68     39.35 o 
   4  -6   5      695.98      795.42     44.25 o 
   5  -6   5       29.21        4.17     19.58 o 
   6  -6   5      270.85      261.44     33.07 o 
 -11  -5   5       89.64      124.32     31.25 o 
 -10  -5   5     1333.42     1357.92     65.53 o 
  -9  -5   5       21.91       71.38     26.35 o 
  -8  -5   5      339.42      339.35     32.72 o 
  -7  -5   5      251.78      281.97     29.33 o 
  -6  -5   5      903.35      874.58     30.06 o 
  -5  -5   5     1916.57     1815.53     42.92 o 
  -4  -5   5     8788.96     8657.79    234.50 o 
  -3  -5   5     1026.75     1052.41     38.49 o 
  -2  -5   5      583.89      599.69     30.87 o 
  -1  -5   5     2631.65     2659.35     36.51 o 
   0  -5   5     2045.61     1969.60     30.26 o 
   1  -5   5     2185.83     2224.00     33.59 o 
   2  -5   5     1531.96     1524.70     30.85 o 
   3  -5   5       53.76       53.97     11.80 o 
   4  -5   5      233.97      281.38     26.65 o 
   5  -5   5      518.08      487.18     36.44 o 
   6  -5   5       16.33        1.08     19.24 o 
   7  -5   5      396.94      390.01     37.22 o 
 -12  -4   5      384.98      386.61     46.34 o 
 -11  -4   5      103.55       55.53     30.02 o 
 -10  -4   5        1.74      -22.91     24.20 o 
  -9  -4   5     1874.61     1763.57     69.30 o 
  -8  -4   5      426.71      393.04     33.49 o 
  -7  -4   5     2186.01     2155.75     72.09 o 
  -6  -4   5       64.29       74.01     13.42 o 
  -5  -4   5       95.16       86.12     13.24 o 
  -4  -4   5      401.79      418.30     45.80 o 
  -3  -4   5     3153.37     3112.46     44.34 o 
  -2  -4   5     1366.17     1323.45     40.84 o 
  -1  -4   5     2420.92     2466.21     38.14 o 
   0  -4   5      527.88      535.99     17.16 o 
   1  -4   5       98.41       84.64      7.67 o 
   2  -4   5        0.77        0.00      8.04 o 
   3  -4   5     2058.12     2048.07     43.63 o 
   4  -4   5      196.81      215.77     22.72 o 
   5  -4   5      832.09      850.68     43.26 o 
   6  -4   5      459.09      483.93     36.60 o 
   7  -4   5        2.32       10.17     18.42 o 
   8  -4   5       80.24       49.14     25.39 o 
 -12  -3   5       28.99       28.15     29.21 o 
 -11  -3   5     1260.49     1374.86     67.88 o 
 -10  -3   5      245.90      238.33     34.37 o 
  -9  -3   5      421.44      465.49     38.31 o 
  -8  -3   5      389.43      399.54     33.64 o 
  -7  -3   5     1938.18     1795.91     64.12 o 
  -6  -3   5      187.61      200.40     16.03 o 
  -5  -3   5     5091.86     5000.16     86.01 o 
  -4  -3   5     3336.61     3451.59     62.99 o 
  -3  -3   5     5598.58     5717.46     98.39 o 
  -2  -3   5     2311.78     2396.85     35.22 o 
  -1  -3   5     1417.98     1392.85     29.59 o 
   0  -3   5      132.29      142.82      8.51 o 
   1  -3   5     3776.69     3680.65     65.70 o 
   2  -3   5      265.73      253.36     13.55 o 
   3  -3   5      848.85      836.43     24.13 o 
   4  -3   5      665.98      639.67     32.19 o 
   5  -3   5      498.99      454.37     31.19 o 
   6  -3   5      237.15      260.97     27.10 o 
   7  -3   5     1252.68     1158.99     53.68 o 
   8  -3   5       50.58       43.42     22.80 o 
 -12  -2   5      152.22      166.76     38.88 o 
 -11  -2   5       55.37       70.67     28.81 o 
 -10  -2   5      444.88      437.64     39.60 o 
  -9  -2   5     1455.04     1338.83     60.02 o 
  -8  -2   5      181.67      228.31     27.88 o 
  -7  -2   5     1212.15     1240.71     51.94 o 
  -6  -2   5      661.68      647.02     25.46 o 
  -5  -2   5       16.83       21.77      6.11 o 
  -4  -2   5     1820.54     1775.09     46.18 o 
  -3  -2   5     3685.11     3542.60     62.44 o 
  -2  -2   5     1945.51     1870.19     31.25 o 
  -1  -2   5     1787.08     1678.38     26.37 o 
   0  -2   5       18.23       22.25      4.93 o 
   1  -2   5        3.81        3.85      4.97 o 
   2  -2   5     4553.03     4532.26     75.68 o 
   3  -2   5     1888.52     1879.00     30.52 o 
   4  -2   5     2651.28     2549.25     43.80 o 
   5  -2   5      860.75      849.75     26.72 o 
   6  -2   5      361.18      327.89     21.96 o 
   7  -2   5      134.97      146.32     16.83 o 
   8  -2   5      744.17      744.80     45.18 o 
   9  -2   5      301.89      205.89     30.86 o 
 -11  -1   5      531.27      522.58     45.80 o 
 -10  -1   5      159.14      147.60     30.20 o 
  -9  -1   5      403.80      447.77     37.48 o 
  -8  -1   5      893.01      912.53     48.05 o 
  -7  -1   5      370.34      402.99     31.83 o 
  -6  -1   5     8153.74     8112.80    123.35 o 
  -5  -1   5      958.95      901.50     18.55 o 
  -4  -1   5     3305.75     3266.53     59.26 o 
  -3  -1   5     2033.38     2064.28     93.37 o 
  -2  -1   5     2938.64     2890.38     51.81 o 
  -1  -1   5      501.97      504.02     14.02 o 
   0  -1   5     7074.44     7213.69     74.61 o 
   1  -1   5     2550.97     2540.98     31.18 o 
   2  -1   5     2885.74     2879.65     45.86 o 
   3  -1   5      970.37      970.07     23.97 o 
   4  -1   5      415.53      409.67     13.04 o 
   5  -1   5      867.45      891.17     31.51 o 
   6  -1   5      168.33      174.76     14.09 o 
   7  -1   5      264.54      276.60     19.50 o 
   8  -1   5      716.36      662.52     28.56 o 
   9  -1   5      434.30      415.24     25.42 o 
  10  -1   5        5.99       -1.44     16.24 o 
 -11   0   5      242.70      215.54     37.83 o 
 -10   0   5     1537.21     1563.86     69.44 o 
  -9   0   5        0.31       -2.79     22.20 o 
  -8   0   5     2910.33     3014.52     92.83 o 
  -7   0   5      188.83      189.31     13.33 o 
  -6   0   5       22.57       33.96      7.97 o 
  -5   0   5      490.41      479.56     15.44 o 
  -4   0   5     6800.93     6779.56     83.44 o 
  -3   0   5     1304.60     1364.26     30.82 o 
  -2   0   5    12040.43    12208.34    176.38 o 
  -1   0   5        5.59       11.42      2.73 o 
   0   0   5       50.88       56.92      5.36 o 
   1   0   5      304.66      310.74      8.17 o 
   2   0   5     4040.68     4003.53     60.21 o 
   3   0   5      998.56      947.33     22.50 o 
   4   0   5     5422.40     5508.31     68.84 o 
   5   0   5      165.64      188.17     13.01 o 
   6   0   5      620.14      695.43     24.11 o 
   7   0   5     1151.86     1147.83     33.00 o 
   8   0   5     1022.74     1092.57     33.94 o 
   9   0   5      459.17      483.23     26.52 o 
  10   0   5     1001.97      979.33     55.71 o 
 -11   1   5        5.94      -14.56     27.46 o 
 -10   1   5      429.49      416.93     41.10 o 
  -9   1   5      557.34      608.94     45.50 o 
  -8   1   5      522.02      542.59     23.90 o 
  -7   1   5     1055.47     1102.53     30.21 o 
  -6   1   5     4131.60     4204.59     71.90 o 
  -5   1   5      241.97      252.75     18.79 o 
  -4   1   5     3710.53     3642.94     49.12 o 
  -3   1   5      144.83      141.43      6.94 o 
  -2   1   5      413.78      469.41     23.45 o 
  -1   1   5     3608.17     3394.47     56.10 o 
   0   1   5     4059.07     3994.56     42.67 o 
   1   1   5     4589.69     4724.41     50.36 o 
   2   1   5      826.56      833.73     15.90 o 
   3   1   5      272.59      333.89     12.57 o 
   4   1   5      463.28      498.50     16.36 o 
   5   1   5     5052.23     4972.61     80.12 o 
   6   1   5      291.43      295.73     15.57 o 
   7   1   5      604.75      627.23     23.96 o 
   8   1   5      397.21      403.40     20.92 o 
   9   1   5      413.20      428.59     22.84 o 
  10   1   5        1.89       -6.87     12.84 o 
  11   1   5      559.49      589.63     30.76 o 
 -11   2   5      361.48      330.04     41.97 o 
 -10   2   5      347.61      344.31     40.87 o 
  -9   2   5     2959.31     2898.94     98.77 o 
  -8   2   5      922.22      969.39     54.95 o 
  -7   2   5       46.96       56.43     11.48 o 
  -6   2   5       43.28       58.03      9.83 o 
  -5   2   5     3412.12     3517.43     61.35 o 
  -4   2   5     1017.25      995.79     30.45 o 
  -3   2   5     6838.32     6955.17     84.83 o 
  -2   2   5     1482.46     1451.76     29.62 o 
  -1   2   5       97.37       82.46      7.51 o 
   0   2   5       52.50       51.75      6.85 o 
   1   2   5     5205.30     5206.06     54.52 o 
   2   2   5        5.44        5.45      3.92 o 
   3   2   5    27037.11    29003.98    393.25 o 
   4   2   5        8.21        8.77      5.68 o 
   5   2   5       35.77       38.55      7.69 o 
   6   2   5      404.47      367.01     36.88 o 
   7   2   5     4157.40     4126.12     75.31 o 
   8   2   5        0.49        2.53      9.48 o 
   9   2   5     1575.36     1537.71     40.75 o 
  10   2   5       81.91       61.68     15.10 o 
  11   2   5        7.05       12.91     15.44 o 
 -10   3   5      238.00      284.04     40.07 o 
  -9   3   5      614.83      560.37     27.29 o 
  -8   3   5      579.26      545.50     27.65 o 
  -7   3   5     4337.39     4292.13     60.93 o 
  -6   3   5       17.01       -1.66      9.51 o 
  -5   3   5     2744.95     2754.90     52.09 o 
  -4   3   5      480.00      509.42     28.11 o 
  -3   3   5     3582.72     3692.56     50.10 o 
  -2   3   5      914.12      889.87     19.92 o 
  -1   3   5    14268.09    14581.55    167.90 o 
   0   3   5      616.60      649.17     13.50 o 
   1   3   5     2647.90     2750.54     31.74 o 
   2   3   5      276.64      271.75      7.43 o 
   3   3   5      922.62      933.82     13.61 o 
   4   3   5     1730.04     1736.47     41.76 o 
   5   3   5     6591.15     6586.91     77.86 o 
   6   3   5        6.95        5.01      7.58 o 
   7   3   5      927.63     1065.06     29.19 o 
   8   3   5      139.80      142.98     16.95 o 
   9   3   5       84.40       90.60     13.77 o 
  10   3   5      600.94      586.25     26.71 o 
  11   3   5      205.27      202.73     30.85 o 
  12   3   5       75.23       64.27     17.53 o 
 -10   4   5      285.48      268.68     25.11 o 
  -9   4   5     1505.22     1514.08    119.36 o 
  -8   4   5       25.70       15.83     13.99 o 
  -7   4   5       83.84       97.37     10.57 o 
  -6   4   5     1588.15     1519.38     42.09 o 
  -5   4   5     4483.31     4449.13     52.68 o 
  -4   4   5     3176.43     3213.68     39.77 o 
  -3   4   5    10428.28    10484.84    149.43 o 
  -2   4   5      858.91      932.31     18.31 o 
  -1   4   5       62.43       60.19     16.40 o 
   0   4   5      118.32       75.59      5.08 o 
   1   4   5     5310.83     5544.38     57.60 o 
   2   4   5     5869.30     5837.33     69.60 o 
   3   4   5     5356.99     5442.86    167.38 o 
   4   4   5       80.75       74.05      4.66 o 
   5   4   5      403.50      446.31     12.76 o 
   6   4   5     1530.56     1532.84     19.94 o 
   7   4   5      441.08      446.56     18.82 o 
   8   4   5     1319.51     1357.77     34.57 o 
   9   4   5      298.79      290.11     18.77 o 
  10   4   5       96.23       91.99     14.72 o 
  11   4   5      155.67      137.55     33.01 o 
  12   4   5      149.51      179.30     21.14 o 
  -9   5   5       22.66       55.81     23.60 o 
  -8   5   5     2007.33     1905.36     50.18 o 
  -7   5   5      542.20      602.92     20.65 o 
  -6   5   5      314.52      345.27     13.16 o 
  -5   5   5      291.49      288.35     11.44 o 
  -4   5   5     1234.33     1194.21     24.02 o 
  -3   5   5      284.99      291.71     11.96 o 
  -2   5   5    10570.48    10877.04    128.03 o 
  -1   5   5       73.50       62.80      6.68 o 
   0   5   5    13838.64    14689.69    143.69 o 
   1   5   5      274.09      229.37      6.81 o 
   2   5   5      657.15      619.14     16.88 o 
   3   5   5      403.45      400.65     11.18 o 
   4   5   5     9751.34     9796.52    113.35 o 
   5   5   5       26.07       29.89      8.31 o 
   6   5   5     2123.39     2210.08     27.75 o 
   7   5   5        1.34        6.50      8.14 o 
   8   5   5       41.98       33.69     10.09 o 
   9   5   5      376.50      352.51     19.34 o 
  10   5   5     1338.00     1309.02     37.87 o 
  11   5   5       14.61       16.72     14.22 o 
  12   5   5      523.26      564.36     29.45 o 
  -9   6   5      180.65      183.16     29.50 o 
  -8   6   5       25.25       12.75     15.42 o 
  -7   6   5      628.89      550.39     27.91 o 
  -6   6   5     1236.89     1230.22     27.45 o 
  -5   6   5      293.67      258.66     16.17 o 
  -4   6   5     1887.95     1931.71     31.24 o 
  -3   6   5      107.59      104.72      8.75 o 
  -2   6   5      225.83      246.95     10.58 o 
  -1   6   5     1360.30     1348.07     37.35 o 
   0   6   5     2204.18     2140.71     31.32 o 
   1   6   5      896.10      840.54     18.08 o 
   2   6   5    11768.59    11946.97    135.34 o 
   3   6   5       23.21       28.96      6.45 o 
   4   6   5     1791.57     1864.83     28.99 o 
   5   6   5      339.40      334.24     13.97 o 
   6   6   5     1148.75     1048.29     23.01 o 
   7   6   5      766.62      737.78     17.49 o 
   8   6   5     1962.36     2020.20     44.04 o 
   9   6   5      172.41      165.78     14.84 o 
  10   6   5      347.79      316.95     20.14 o 
  11   6   5      275.42      333.54     21.78 o 
  12   6   5        8.77       18.15     14.00 o 
  -8   7   5      550.51      563.74     42.37 o 
  -7   7   5       93.47       98.35     24.69 o 
  -6   7   5      871.37      938.14     25.07 o 
  -5   7   5      157.67      150.16     15.79 o 
  -4   7   5      591.99      563.13     16.19 o 
  -3   7   5     5616.25     5533.94     73.17 o 
  -2   7   5       45.41       44.50      9.97 o 
  -1   7   5     2820.51     2893.18     41.50 o 
   0   7   5     3241.30     3516.24     47.12 o 
   1   7   5       25.18       17.19      7.37 o 
   2   7   5      108.00       83.06      9.33 o 
   3   7   5     5570.03     5594.69     87.03 o 
   4   7   5     1892.87     1743.22     35.43 o 
   5   7   5     2912.12     2959.20     42.61 o 
   6   7   5      490.32      485.14     14.57 o 
   7   7   5        7.92        4.68      6.18 o 
   8   7   5       15.07        5.57      8.78 o 
   9   7   5     1297.76     1318.05     38.50 o 
  10   7   5      170.23      159.61     15.87 o 
  11   7   5      906.34      901.29     32.84 o 
  12   7   5      115.26      161.30     44.35 o 
  -7   8   5      190.08      163.40     30.46 o 
  -6   8   5       72.53       47.55     23.40 o 
  -5   8   5     1382.30     1396.59     44.25 o 
  -4   8   5      611.86      627.21     29.28 o 
  -3   8   5      153.07      152.87     25.07 o 
  -2   8   5     1784.63     1713.00     39.47 o 
  -1   8   5     2572.13     2581.88     50.98 o 
   0   8   5       80.77       80.64     11.12 o 
   1   8   5     7243.59     7415.04    114.29 o 
   2   8   5       45.65       35.56      8.88 o 
   3   8   5     1386.08     1345.99     32.18 o 
   4   8   5       31.96       41.97     12.23 o 
   5   8   5     1453.09     1417.86     42.93 o 
   6   8   5       34.68       49.96      7.70 o 
   7   8   5     2847.19     2878.85     37.94 o 
   8   8   5       17.78       20.29      7.56 o 
   9   8   5      380.48      416.31     21.21 o 
  10   8   5      453.49      457.43     24.89 o 
  11   8   5      181.79      188.01     22.07 o 
  12   8   5      138.91      117.55     28.03 o 
  -6   9   5       19.05       60.97     27.17 o 
  -5   9   5       20.69       20.63     10.72 o 
  -4   9   5      160.20      132.13     13.01 o 
  -3   9   5     3302.80     3245.96     63.34 o 
  -2   9   5     1243.36     1165.98     33.71 o 
  -1   9   5     1974.83     1994.54     58.95 o 
   0   9   5       80.51       83.14     12.17 o 
   1   9   5      355.15      362.62     18.97 o 
   2   9   5     1567.79     1568.80     37.44 o 
   3   9   5     4536.93     4479.95     76.93 o 
   4   9   5     1187.50     1201.66     31.77 o 
   5   9   5     2201.36     2146.99     45.28 o 
   6   9   5       47.03       46.45     11.42 o 
   7   9   5      217.25      203.21     14.96 o 
   8   9   5      698.32      726.55     21.37 o 
   9   9   5      741.80      762.64     27.39 o 
  10   9   5      216.94      230.94     20.00 o 
  11   9   5      605.08      589.29     43.46 o 
  12   9   5       18.12       -3.02     12.93 o 
  -5  10   5     1399.95     1516.98     69.21 o 
  -4  10   5      145.91      125.55     13.99 o 
  -3  10   5      265.89      295.64     17.18 o 
  -2  10   5     1257.69     1228.39     65.78 o 
  -1  10   5       66.19       54.09     12.88 o 
   0  10   5     2040.20     2006.41     58.92 o 
   1  10   5     1112.86     1093.74     32.79 o 
   2  10   5      772.11      723.36     26.80 o 
   3  10   5      376.70      372.13     19.88 o 
   4  10   5     1148.42     1132.93     32.62 o 
   5  10   5      281.94      275.11     17.79 o 
   6  10   5     4259.52     4172.16     74.62 o 
   7  10   5      372.59      357.22     19.26 o 
   8  10   5     1190.48     1230.70     34.97 o 
   9  10   5      376.49      362.76     16.71 o 
  10  10   5      124.74      142.22     14.15 o 
  11  10   5        0.88      -10.50     11.33 o 
  12  10   5      643.62      680.71     26.32 o 
  -4  11   5      963.86      932.87     29.65 o 
  -3  11   5      116.07      148.04     15.23 o 
  -2  11   5     1394.18     1327.27     55.50 o 
  -1  11   5     1000.22      996.35     43.61 o 
   0  11   5       67.80       57.78     13.60 o 
   1  11   5      173.69      175.63     17.12 o 
   2  11   5     1900.75     1864.82     45.71 o 
   3  11   5        2.42        3.63     10.78 o 
   4  11   5     2172.99     2084.65     53.21 o 
   5  11   5       12.18        1.87     10.52 o 
   6  11   5       53.76       68.17     13.23 o 
   7  11   5       92.21      112.41     14.80 o 
   8  11   5     2554.66     2651.76     83.64 o 
   9  11   5      342.49      377.41     28.12 o 
  10  11   5      950.87      915.69     44.68 o 
  11  11   5        0.84       17.36     19.61 o 
  12  11   5        8.55        3.01     15.01 o 
  -3  12   5      504.54      498.49     25.42 o 
  -2  12   5      286.74      227.51     21.51 o 
  -1  12   5      647.61      567.20     28.44 o 
   0  12   5     1212.07     1249.36     39.10 o 
   1  12   5      150.89      159.02     17.76 o 
   2  12   5      166.07      169.86     18.18 o 
   3  12   5      176.57      158.34     17.15 o 
   4  12   5       47.46       49.37     15.32 o 
   5  12   5     1321.49     1303.03     39.04 o 
   6  12   5      892.61      846.24     31.49 o 
   7  12   5     2410.14     2348.87     81.01 o 
   8  12   5       34.86       25.68     19.46 o 
   9  12   5       66.08       90.27     16.41 o 
  10  12   5       51.12       50.32     20.99 o 
  11  12   5      542.52      620.73     42.29 o 
  -2  13   5      554.00      624.22     40.56 o 
  -1  13   5       21.32       -4.14     14.39 o 
   0  13   5        1.57      -13.42     13.07 o 
   1  13   5      411.41      391.56     39.55 o 
   2  13   5      180.14      177.65     19.22 o 
   3  13   5      619.24      663.08     30.23 o 
   4  13   5      443.05      419.88     26.89 o 
   5  13   5       37.04       33.55     14.69 o 
   6  13   5      391.96      394.71     24.80 o 
   7  13   5      544.92      605.06     44.57 o 
   8  13   5        2.56        7.01     20.58 o 
   9  13   5      620.45      641.82     45.44 o 
  10  13   5      223.09      229.86     22.02 o 
  11  13   5       10.91       13.39     21.65 o 
   0  14   5       24.61       14.57     16.03 o 
   1  14   5      336.07      365.69     26.07 o 
   2  14   5      143.14      158.54     20.24 o 
   3  14   5       21.62       48.04     16.47 o 
   4  14   5      442.95      432.32     27.05 o 
   5  14   5      603.18      581.84     30.36 o 
   6  14   5        5.95      -19.48     13.45 o 
   7  14   5      387.44      408.55     40.74 o 
   8  14   5      183.09      181.95     31.83 o 
   9  14   5      244.80      221.91     33.43 o 
  10  14   5      108.51      129.37     21.68 o 
   2  15   5      296.98      393.07     37.46 o 
   3  15   5      772.24      810.28     37.91 o 
   4  15   5        2.02        5.50     15.58 o 
   5  15   5      135.95      169.04     30.70 o 
   6  15   5      184.91      230.79     35.45 o 
   7  15   5      517.88      491.06     47.11 o 
   8  15   5      196.10      299.58     39.80 o 
  -7 -10   6       48.01       16.24     28.37 o 
  -6 -10   6       87.63       30.61     29.59 o 
  -5 -10   6      753.67      787.49     55.54 o 
  -4 -10   6        8.53      -16.58     25.92 o 
  -3 -10   6      377.59      405.61     43.39 o 
  -2 -10   6      347.29      390.02     42.52 o 
  -8  -9   6       91.13      103.40     21.70 o 
  -7  -9   6      884.95      899.83     38.22 o 
  -6  -9   6      159.85      171.48     17.79 o 
  -5  -9   6       88.00      117.29     15.73 o 
  -4  -9   6      433.64      501.27     27.96 o 
  -3  -9   6      107.00      135.65     31.05 o 
  -2  -9   6      296.73      391.79     39.46 o 
  -1  -9   6      480.76      519.21     43.92 o 
   0  -9   6       12.53       18.28     25.39 o 
  -9  -8   6      311.42      271.60     26.11 o 
  -8  -8   6      171.85      156.84     22.16 o 
  -7  -8   6       65.03       56.98     14.39 o 
  -6  -8   6      724.34      773.34     26.98 o 
  -5  -8   6      537.04      534.65     22.79 o 
  -4  -8   6      400.35      434.35     21.01 o 
  -3  -8   6      630.03      614.80     25.47 o 
  -2  -8   6       68.41       42.63     19.17 o 
  -1  -8   6        0.02       25.61     11.64 o 
   0  -8   6      911.47      999.78     35.44 o 
   1  -8   6      190.20      146.26     28.85 o 
   2  -8   6      576.71      546.46     39.77 o 
 -10  -7   6      341.69      354.26     39.98 o 
  -9  -7   6        2.09        9.97     23.65 o 
  -8  -7   6     1235.47     1152.36     56.43 o 
  -7  -7   6       50.17       53.82     17.45 o 
  -6  -7   6      336.51      315.96     22.65 o 
  -5  -7   6       71.47       71.62     20.53 o 
  -4  -7   6      384.43      404.00     19.00 o 
  -3  -7   6       78.87       85.06     12.81 o 
  -2  -7   6     3530.34     3402.12     55.92 o 
  -1  -7   6      290.25      307.19     17.06 o 
   0  -7   6      568.02      564.61     22.41 o 
   1  -7   6      807.81      839.76     26.52 o 
   2  -7   6      257.44      290.94     20.90 o 
   3  -7   6      434.35      441.03     28.81 o 
   4  -7   6      595.20      560.60     42.11 o 
 -11  -6   6       68.34       64.66     33.62 o 
 -10  -6   6      485.37      467.70     44.99 o 
  -9  -6   6       42.61       51.03     27.53 o 
  -8  -6   6       40.04       42.60     23.77 o 
  -7  -6   6      495.74      482.11     26.57 o 
  -6  -6   6     1442.00     1356.49     50.27 o 
  -5  -6   6     2145.84     2065.03     49.40 o 
  -4  -6   6      635.36      633.45     26.83 o 
  -3  -6   6       26.11       26.37     12.47 o 
  -2  -6   6       37.27       53.70     11.05 o 
  -1  -6   6     1161.87     1187.12     36.05 o 
   0  -6   6     1534.68     1486.08     27.57 o 
   1  -6   6      379.12      393.82     18.02 o 
   2  -6   6      990.84      975.72     26.76 o 
   3  -6   6       88.82       87.51     15.16 o 
   4  -6   6      214.85      175.56     18.76 o 
   5  -6   6      615.60      558.81     41.85 o 
 -11  -5   6      309.84      339.48     41.09 o 
 -10  -5   6       25.01       43.57     27.78 o 
  -9  -5   6     1355.10     1430.26     66.50 o 
  -8  -5   6      334.20      354.74     35.86 o 
  -7  -5   6      181.11      184.12     19.28 o 
  -6  -5   6      294.64      293.42     20.47 o 
  -5  -5   6     3986.24     3865.82    104.82 o 
  -4  -5   6     1517.48     1410.33     37.98 o 
  -3  -5   6     4315.43     4261.05    109.88 o 
  -2  -5   6      933.30      889.50     29.07 o 
  -1  -5   6      602.91      595.13     16.09 o 
   0  -5   6      817.27      820.35     19.22 o 
   1  -5   6      966.86     1006.12     32.16 o 
   2  -5   6      101.59      101.33     11.10 o 
   3  -5   6     1653.63     1675.73     43.16 o 
   4  -5   6       75.37       41.04     18.66 o 
   5  -5   6      292.08      329.18     32.25 o 
   6  -5   6      274.43      250.99     30.99 o 
 -11  -4   6      825.11      918.31     58.76 o 
 -10  -4   6      288.76      284.65     38.34 o 
  -9  -4   6        5.37      -20.57     21.72 o 
  -8  -4   6      395.56      358.81     35.80 o 
  -7  -4   6     2093.26     1965.42     72.72 o 
  -6  -4   6       24.60        9.54     12.32 o 
  -5  -4   6      682.22      631.68     25.77 o 
  -4  -4   6       19.60       25.41     12.74 o 
  -3  -4   6      662.11      660.98     25.08 o 
  -2  -4   6      305.28      288.94     26.24 o 
  -1  -4   6     3198.24     3114.95     46.65 o 
   0  -4   6      102.50      115.24      9.58 o 
   1  -4   6     2892.82     2871.73     43.98 o 
   2  -4   6       12.63       13.10      7.77 o 
   3  -4   6      372.47      405.54     28.89 o 
   4  -4   6      308.28      292.76     27.29 o 
   5  -4   6      919.37      832.41     43.38 o 
   6  -4   6      157.78      141.56     25.04 o 
   7  -4   6      373.89      339.46     35.60 o 
 -11  -3   6      244.63      280.43     40.31 o 
 -10  -3   6      551.35      554.91     45.61 o 
  -9  -3   6     1546.74     1550.65     67.99 o 
  -8  -3   6      110.27      104.76     25.23 o 
  -7  -3   6     2204.05     2163.11     74.35 o 
  -6  -3   6       36.58       37.10     12.87 o 
  -5  -3   6     1196.95     1142.60     68.72 o 
  -4  -3   6     3731.22     3791.93    157.46 o 
  -3  -3   6     2896.96     2826.11     55.62 o 
  -2  -3   6     1117.83     1163.49     25.27 o 
  -1  -3   6      348.04      360.84     12.87 o 
   0  -3   6     1013.57     1012.11     21.68 o 
   1  -3   6      403.73      401.31     14.56 o 
   2  -3   6     2090.23     2100.66     35.25 o 
   3  -3   6      903.21      870.37     38.13 o 
   4  -3   6      251.19      223.39     21.90 o 
   5  -3   6      112.42       89.78     19.31 o 
   6  -3   6      803.22      752.01     41.94 o 
   7  -3   6      175.08      171.52     27.02 o 
   8  -3   6      278.51      279.12     33.95 o 
 -11  -2   6      388.94      309.69     41.13 o 
 -10  -2   6       11.74       53.16     26.11 o 
  -9  -2   6       75.02       48.89     23.89 o 
  -8  -2   6      839.69      849.52     46.84 o 
  -7  -2   6     1266.56     1205.41     53.21 o 
  -6  -2   6     1717.41     1737.07     43.41 o 
  -5  -2   6     1304.14     1288.27     34.99 o 
  -4  -2   6       69.77       45.06     11.06 o 
  -3  -2   6      452.09      400.30     28.32 o 
  -2  -2   6     3939.05     3816.75     67.77 o 
  -1  -2   6      417.79      379.61     11.55 o 
   0  -2   6     3193.92     3184.13     45.64 o 
   1  -2   6      301.54      297.83     13.98 o 
   2  -2   6        7.18        5.59      8.02 o 
   3  -2   6      361.19      361.40     13.44 o 
   4  -2   6     2215.40     2200.16     45.66 o 
   5  -2   6        0.74       -0.49      9.56 o 
   6  -2   6     1805.24     1856.32     53.50 o 
   7  -2   6      432.38      518.23     37.66 o 
   8  -2   6       96.89      120.26     23.83 o 
   9  -2   6      496.84      524.43     42.77 o 
 -11  -1   6       99.22       91.89     33.55 o 
 -10  -1   6     1459.80     1387.10     66.11 o 
  -9  -1   6        2.05       51.53     23.59 o 
  -8  -1   6     1116.15     1094.46     52.79 o 
  -7  -1   6      292.93      276.21     28.29 o 
  -6  -1   6     1213.47     1167.64     34.32 o 
  -5  -1   6      454.80      444.53     32.50 o 
  -4  -1   6     6307.24     6167.55    100.50 o 
  -3  -1   6       32.02       53.13      9.86 o 
  -2  -1   6     2665.17     2547.88     48.92 o 
  -1  -1   6     1125.33     1120.34     19.50 o 
   0  -1   6     2766.09     2722.91     39.32 o 
   1  -1   6      441.69      422.46     13.94 o 
   2  -1   6     4438.50     4106.99    185.42 o 
   3  -1   6      286.42      295.09     14.53 o 
   4  -1   6     3544.58     3591.66     50.08 o 
   5  -1   6      583.07      597.19     22.32 o 
   6  -1   6      376.24      370.33     19.32 o 
   7  -1   6      360.45      356.02     20.83 o 
   8  -1   6      953.04      934.65     34.03 o 
   9  -1   6       61.17       59.12     16.23 o 
 -11   0   6       21.23       18.75     28.49 o 
 -10   0   6      442.42      483.77     43.29 o 
  -9   0   6      612.34      551.60     42.10 o 
  -8   0   6      920.60      812.66     46.36 o 
  -7   0   6      876.18      876.42     46.20 o 
  -6   0   6     4093.30     3995.30    107.45 o 
  -5   0   6        4.86       12.48      9.92 o 
  -4   0   6      373.80      385.39     18.79 o 
  -3   0   6     1586.46     1614.53     35.84 o 
  -2   0   6     1987.04     1968.50     40.34 o 
  -1   0   6     3826.12     3674.70     40.08 o 
   0   0   6     2463.14     2410.89     28.93 o 
   1   0   6       76.70       82.86      5.27 o 
   2   0   6     1557.42     1613.55     33.39 o 
   3   0   6     2287.80     2247.51     41.40 o 
   4   0   6      645.74      650.29     20.80 o 
   5   0   6     8133.77     8279.97    126.61 o 
   6   0   6     1597.81     1606.68     54.94 o 
   7   0   6      451.48      432.65     25.65 o 
   8   0   6      357.47      322.09     21.12 o 
   9   0   6      641.70      678.60     30.48 o 
  10   0   6       12.10       14.45     15.92 o 
 -11   1   6      621.10      673.24     53.03 o 
 -10   1   6      464.07      383.84     42.29 o 
  -9   1   6     1257.79     1235.37     60.01 o 
  -8   1   6      595.68      599.81     41.50 o 
  -7   1   6      331.69      307.67     29.60 o 
  -6   1   6        7.60       20.94      8.03 o 
  -5   1   6     6861.14     6905.30    106.75 o 
  -4   1   6      808.57      776.42     18.58 o 
  -3   1   6     6422.93     6394.06     78.76 o 
  -2   1   6      678.88      697.98     43.34 o 
  -1   1   6      272.21      276.85      7.89 o 
   0   1   6       99.03       93.36      4.45 o 
   1   1   6     8566.68     8436.47     86.65 o 
   2   1   6      109.76      167.91     17.41 o 
   3   1   6     3031.49     2965.33     49.68 o 
   4   1   6      656.57      674.30     20.28 o 
   5   1   6      892.12      883.69     24.96 o 
   6   1   6      159.44      134.42     12.46 o 
   7   1   6     2683.46     2641.27     65.72 o 
   8   1   6       21.76       -8.35     10.39 o 
   9   1   6      688.01      673.12     28.64 o 
  10   1   6       57.81       46.75     16.22 o 
 -10   2   6      403.27      478.80     44.40 o 
  -9   2   6      326.42      284.02     35.45 o 
  -8   2   6      397.73      341.24     34.07 o 
  -7   2   6     3677.82     3476.26     65.33 o 
  -6   2   6        2.54       -2.29      7.83 o 
  -5   2   6      319.22      282.56     20.29 o 
  -4   2   6     1074.24     1047.61     20.90 o 
  -3   2   6     3768.95     3914.46     51.95 o 
  -2   2   6     1134.71     1139.50     44.23 o 
  -1   2   6     7148.57     7245.54    109.31 o 
   0   2   6        8.07        9.47      3.81 o 
   1   2   6      553.59      564.28     10.94 o 
   2   2   6     5793.01     6146.62     80.47 o 
   3   2   6      541.25      414.18     14.10 o 
   4   2   6     3339.96     3384.65     56.75 o 
   5   2   6     2814.66     2736.58     36.91 o 
   6   2   6       11.30       11.43      8.64 o 
   7   2   6       40.28       27.19     10.65 o 
   8   2   6      540.58      494.54     23.34 o 
   9   2   6      389.38      434.07     23.28 o 
  10   2   6      372.96      366.44     23.09 o 
  11   2   6      193.33      252.14     22.60 o 
 -10   3   6       82.20       61.87     30.43 o 
  -9   3   6     1090.04     1055.58     59.09 o 
  -8   3   6      143.07      150.64     12.44 o 
  -7   3   6      232.37      245.28     17.01 o 
  -6   3   6     1666.45     1640.79     38.53 o 
  -5   3   6     2914.12     2946.72     54.83 o 
  -4   3   6     2487.29     2451.87     46.26 o 
  -3   3   6     1033.85      966.68     25.22 o 
  -2   3   6       41.19       46.35      7.76 o 
  -1   3   6     1069.86     1124.67     25.22 o 
   0   3   6     5761.39     5811.84     72.52 o 
   1   3   6     4755.48     4675.63     73.76 o 
   2   3   6     3337.62     3250.83     43.29 o 
   3   3   6     2858.49     3072.88     67.45 o 
   4   3   6      340.52      340.05     10.13 o 
   5   3   6       65.91       85.19      6.46 o 
   6   3   6     2064.54     2029.75     41.76 o 
   7   3   6      380.68      372.10     18.21 o 
   8   3   6      839.70      840.04     27.80 o 
   9   3   6      169.20      190.99     17.36 o 
  10   3   6        0.06       -5.01     12.78 o 
  11   3   6       44.87       32.24     18.53 o 
 -10   4   6      611.50      642.62     50.46 o 
  -9   4   6       58.04       46.80     26.69 o 
  -8   4   6     2393.67     2456.70     55.99 o 
  -7   4   6      546.64      541.27     20.32 o 
  -6   4   6       11.73       12.60      7.92 o 
  -5   4   6        0.71       -0.79      8.99 o 
  -4   4   6     2111.68     2084.89     42.47 o 
  -3   4   6       15.40       16.94      7.89 o 
  -2   4   6     5943.71     5507.89    252.52 o 
  -1   4   6        5.05       10.04      6.32 o 
   0   4   6       42.04       19.45     11.27 o 
   1   4   6      473.75      487.82     18.92 o 
   2   4   6     5656.26     5566.70     59.06 o 
   3   4   6      101.15       93.53      5.01 o 
   4   4   6     7750.47     7560.33     81.55 o 
   5   4   6       80.82       82.08      5.08 o 
   6   4   6      109.21      108.43     10.31 o 
   7   4   6      628.35      645.18     22.71 o 
   8   4   6      656.06      604.44     23.20 o 
   9   4   6      495.88      469.07     23.38 o 
  10   4   6     1198.05     1213.45     37.63 o 
  11   4   6       12.70        5.30     14.29 o 
  12   4   6        0.88        9.77     16.14 o 
  -9   5   6      389.38      417.32     26.54 o 
  -8   5   6      105.22      109.82     17.33 o 
  -7   5   6      353.25      337.87     16.16 o 
  -6   5   6     1977.27     1967.69     39.64 o 
  -5   5   6      169.67      170.75      9.87 o 
  -4   5   6     1298.82     1307.63     25.61 o 
  -3   5   6       26.51       21.93      6.66 o 
  -2   5   6      109.66      119.16      8.36 o 
  -1   5   6     7744.96     8388.05     86.42 o 
   0   5   6     1911.75     1726.78     26.37 o 
   1   5   6     2331.69     2544.90     30.52 o 
   2   5   6     5776.04     5691.33     60.07 o 
   3   5   6        5.19        2.36      6.81 o 
   4   5   6       56.04       52.34      4.97 o 
   5   5   6     1442.65     1410.61     20.25 o 
   6   5   6     2869.90     2825.93     45.41 o 
   7   5   6      875.81      860.72     25.80 o 
   8   5   6     1306.17     1375.16     35.44 o 
   9   5   6        2.83       -0.98     10.27 o 
  10   5   6       83.76       65.46     14.09 o 
  11   5   6      665.42      669.51     30.21 o 
  12   5   6      157.55      138.56     48.79 o 
  -9   6   6      651.74      661.40     44.66 o 
  -8   6   6      633.77      621.41     37.63 o 
  -7   6   6       19.22       39.07     10.63 o 
  -6   6   6      175.62      198.08     14.16 o 
  -5   6   6      456.92      443.67     14.66 o 
  -4   6   6     1084.94     1054.19     21.75 o 
  -3   6   6     4831.49     4816.48     64.96 o 
  -2   6   6     3967.03     4015.26     55.01 o 
  -1   6   6     1055.75     1058.85     23.55 o 
   0   6   6      426.98      456.44     10.24 o 
   1   6   6     2899.58     3024.72     34.89 o 
   2   6   6     1101.96     1104.91     19.65 o 
   3   6   6     7687.96     7686.41    112.19 o 
   4   6   6     1798.99     1812.42     28.64 o 
   5   6   6     1993.59     1999.54     26.82 o 
   6   6   6      372.28      394.89     10.94 o 
   7   6   6      465.90      420.59     19.33 o 
   8   6   6        6.15        6.79      9.73 o 
   9   6   6     1812.09     1824.39     43.40 o 
  10   6   6       47.07       47.68     13.45 o 
  11   6   6      323.10      360.19     23.27 o 
  12   6   6       79.40       69.97     17.71 o 
  -8   7   6      212.90      242.11     32.85 o 
  -7   7   6      668.66      543.84     40.49 o 
  -6   7   6       72.14       87.40     11.51 o 
  -5   7   6     2245.07     2259.30     40.36 o 
  -4   7   6      895.96      917.94     20.24 o 
  -3   7   6     2291.37     2313.43     38.12 o 
  -2   7   6       12.50       10.81      6.84 o 
  -1   7   6     4305.50     4353.58     58.39 o 
   0   7   6      170.93      178.77     12.45 o 
   1   7   6     3925.61     3938.15     43.44 o 
   2   7   6      368.06      388.34     11.07 o 
   3   7   6       45.69       47.24      8.21 o 
   4   7   6     1060.07     1110.08     26.69 o 
   5   7   6     3871.88     3798.44     63.00 o 
   6   7   6      418.04      425.68     12.07 o 
   7   7   6     1727.86     1730.43     31.95 o 
   8   7   6        3.38       -5.48      8.94 o 
   9   7   6        2.42       -8.03     16.11 o 
  10   7   6      390.92      355.00     45.73 o 
  11   7   6      492.94      512.70     26.30 o 
  12   7   6      189.01      205.33     21.05 o 
  -7   8   6      273.56      266.25     33.81 o 
  -6   8   6      588.43      588.97     21.87 o 
  -5   8   6      564.63      565.02     21.00 o 
  -4   8   6      421.88      416.88     22.25 o 
  -3   8   6     5478.17     5468.01    118.11 o 
  -2   8   6      672.20      666.56     31.63 o 
  -1   8   6      551.58      591.45     22.49 o 
   0   8   6      469.42      464.57     19.93 o 
   1   8   6     1504.23     1442.91     34.44 o 
   2   8   6     1514.69     1558.92     35.45 o 
   3   8   6     4198.72     4109.47     53.46 o 
   4   8   6     1926.90     1887.02     39.20 o 
   5   8   6      715.05      669.35     49.35 o 
   6   8   6       18.37       -0.21      7.40 o 
   7   8   6      621.10      595.44     15.09 o 
   8   8   6     1630.81     1591.10     49.00 o 
   9   8   6     1065.43     1067.12     54.17 o 
  10   8   6      533.61      505.14     24.43 o 
  11   8   6      292.43      277.59     21.23 o 
  12   8   6       95.16      129.20     19.15 o 
  -6   9   6      517.68      532.50     43.15 o 
  -5   9   6      294.46      333.71     17.78 o 
  -4   9   6       30.97       21.78      9.91 o 
  -3   9   6       36.81       24.53     11.93 o 
  -2   9   6     1988.61     1881.74     44.09 o 
  -1   9   6      559.54      577.28     48.55 o 
   0   9   6     2015.16     2052.88     45.34 o 
   1   9   6     1222.05     1220.33     33.05 o 
   2   9   6        5.25       -0.81      8.46 o 
   3   9   6       23.99       21.65      9.25 o 
   4   9   6     2038.70     1964.39     42.43 o 
   5   9   6      987.97     1027.30     38.02 o 
   6   9   6     1282.63     1238.80     41.52 o 
   7   9   6      672.16      668.13     19.38 o 
   8   9   6      143.07      142.86     11.06 o 
   9   9   6       49.42       35.03     16.86 o 
  10   9   6     1167.08     1116.49     35.28 o 
  11   9   6       26.85       28.62     15.71 o 
  12   9   6      445.45      471.30     60.10 o 
  -5  10   6      230.75      208.92     16.80 o 
  -4  10   6     1335.46     1306.50     32.70 o 
  -3  10   6      188.17      216.01     24.67 o 
  -2  10   6      960.49     1009.40     32.97 o 
  -1  10   6      160.14      157.66     15.80 o 
   0  10   6     1244.53     1122.51     33.53 o 
   1  10   6       26.81       29.64     14.32 o 
   2  10   6     4827.68     4671.41     82.04 o 
   3  10   6       27.17       20.88     10.58 o 
   4  10   6     1042.53     1024.12     30.79 o 
   5  10   6       55.58       52.81     11.32 o 
   6  10   6       44.27       54.02     12.95 o 
   7  10   6       85.00      104.35     12.92 o 
   8  10   6     1922.79     1879.72     95.78 o 
   9  10   6      373.66      367.46     20.78 o 
  10  10   6      456.19      498.27     46.22 o 
  11  10   6       29.21       20.02     13.89 o 
  12  10   6       58.97       49.67     19.68 o 
  -4  11   6       82.70      122.72     15.39 o 
  -3  11   6      545.41      494.25     24.40 o 
  -2  11   6     1217.41     1257.95     38.93 o 
  -1  11   6      627.13      627.84     31.76 o 
   0  11   6     1424.25     1449.39     40.62 o 
   1  11   6       41.49       45.40     12.94 o 
   2  11   6       78.95       83.88     13.83 o 
   3  11   6     1030.46      941.14     40.16 o 
   4  11   6      998.58      931.20     31.04 o 
   5  11   6     1578.67     1585.38     40.84 o 
   6  11   6      336.90      347.05     20.07 o 
   7  11   6       35.79       39.48     11.84 o 
   8  11   6       31.68       51.67     18.69 o 
   9  11   6     1259.01     1133.14     48.95 o 
  10  11   6       83.32       95.18     22.30 o 
  11  11   6      682.74      664.13     32.03 o 
  12  11   6      117.16      104.05     20.50 o 
  -3  12   6      463.18      483.05     23.28 o 
  -2  12   6      366.26      412.63     25.45 o 
  -1  12   6      286.56      272.05     21.45 o 
   0  12   6        1.28       11.85     12.98 o 
   1  12   6     1550.74     1432.00     41.82 o 
   2  12   6       55.41       86.53     22.39 o 
   3  12   6     1308.73     1248.48     37.93 o 
   4  12   6       32.15       29.18     12.75 o 
   5  12   6      141.06      128.87     16.23 o 
   6  12   6      554.89      586.01     26.95 o 
   7  12   6     1156.10     1178.00     36.47 o 
   8  12   6       67.28       63.68     22.25 o 
   9  12   6      781.57      732.75     29.98 o 
  10  12   6      164.61      150.45     26.33 o 
  11  12   6       67.50       50.65     23.46 o 
  -2  13   6      141.74      116.38     24.60 o 
  -1  13   6     1033.39     1108.68     39.26 o 
   0  13   6        9.72      -12.44     13.08 o 
   1  13   6      150.00      190.95     19.82 o 
   2  13   6      121.98      164.19     18.96 o 
   3  13   6      887.23      872.81     33.71 o 
   4  13   6      393.75      365.54     23.78 o 
   5  13   6     2097.69     2061.21     60.45 o 
   6  13   6       83.27       58.19     15.20 o 
   7  13   6      295.55      294.64     22.10 o 
   8  13   6      165.79      176.60     29.30 o 
   9  13   6      372.16      414.14     37.35 o 
  10  13   6      101.30       67.75     23.86 o 
  11  13   6      283.28      368.35     35.73 o 
   0  14   6      370.18      329.98     25.87 o 
   1  14   6      404.70      409.68     27.11 o 
   2  14   6      244.69      209.94     34.77 o 
   3  14   6      656.36      667.28     31.99 o 
   4  14   6       13.29       25.86     19.36 o 
   5  14   6       35.06       46.16     25.11 o 
   6  14   6      635.96      686.22     31.97 o 
   7  14   6      630.49      619.10     30.98 o 
   8  14   6      214.60      217.20     32.41 o 
   9  14   6       78.66       84.14     27.44 o 
  10  14   6       21.15        8.29     22.14 o 
   2  15   6      446.85      427.42     61.20 o 
   3  15   6       30.93       12.36     27.02 o 
   4  15   6     1199.03     1214.50     43.23 o 
   5  15   6      105.87      135.71     24.00 o 
   6  15   6       66.09       50.80     17.54 o 
   7  15   6        0.34       20.53     25.54 o 
   8  15   6      204.41      200.24     34.39 o 
   9  15   6       12.24       -0.08     24.49 o 
  -7  -9   7       45.11       24.28     15.76 o 
  -6  -9   7      293.61      323.18     21.88 o 
  -5  -9   7      424.87      423.03     23.30 o 
  -4  -9   7      104.85      115.61     31.67 o 
  -3  -9   7      334.93      297.81     39.07 o 
  -2  -9   7      114.63      169.44     34.24 o 
  -1  -9   7       77.55       47.55     29.40 o 
  -8  -8   7      540.10      556.86     27.18 o 
  -7  -8   7       21.77       14.61     14.64 o 
  -6  -8   7        0.29       -6.12     13.19 o 
  -5  -8   7        8.99       40.44     13.75 o 
  -4  -8   7      790.81      837.34     28.65 o 
  -3  -8   7      299.17      325.86     30.19 o 
  -2  -8   7      560.53      610.96     40.35 o 
  -1  -8   7      146.21      156.05     16.32 o 
   0  -8   7        0.72       -5.47     22.15 o 
  -9  -7   7       73.31       87.54     31.74 o 
  -8  -7   7      378.80      363.46     28.47 o 
  -7  -7   7      756.26      708.53     33.14 o 
  -6  -7   7     1611.50     1663.01     48.20 o 
  -5  -7   7     1130.20      985.57     69.49 o 
  -4  -7   7      190.19      201.36     16.44 o 
  -3  -7   7      810.58      812.58     26.78 o 
  -2  -7   7        3.86       -8.29     11.48 o 
  -1  -7   7     1530.58     1538.25     38.60 o 
   0  -7   7      776.05      759.82     39.89 o 
   1  -7   7       15.15        3.54     13.90 o 
   2  -7   7      374.55      400.30     36.35 o 
   3  -7   7      174.58      280.24     34.51 o 
 -10  -6   7       39.15       14.39     29.72 o 
  -9  -6   7      673.96      654.01     49.87 o 
  -8  -6   7      341.43      369.55     35.19 o 
  -7  -6   7      186.32      175.90     26.46 o 
  -6  -6   7      112.49      119.14     18.25 o 
  -5  -6   7     1692.70     1663.70     45.64 o 
  -4  -6   7      355.80      385.86     23.44 o 
  -3  -6   7     1376.20     1344.98     39.19 o 
  -2  -6   7      367.86      365.49     18.48 o 
  -1  -6   7      119.86      126.87     15.09 o 
   0  -6   7      215.53      202.41     15.78 o 
   1  -6   7     1113.50     1119.65     36.75 o 
   2  -6   7        3.30        2.16     11.98 o 
   3  -6   7      607.09      683.18     29.88 o 
   4  -6   7      284.27      355.70     44.01 o 
 -10  -5   7      252.49      232.97     38.38 o 
  -9  -5   7      223.28      213.74     32.83 o 
  -8  -5   7      842.34      785.68     48.66 o 
  -7  -5   7     1864.19     1885.72     51.14 o 
  -6  -5   7      355.06      338.82     37.44 o 
  -5  -5   7     3143.09     2964.61     63.31 o 
  -4  -5   7      394.72      431.31     32.66 o 
  -3  -5   7      104.33       95.53     15.17 o 
  -2  -5   7      666.90      643.93     27.31 o 
  -1  -5   7     2277.41     2314.07     52.31 o 
   0  -5   7        6.86       -4.84     11.38 o 
   1  -5   7      813.67      783.86     20.27 o 
   2  -5   7      301.52      337.70     16.70 o 
   3  -5   7       58.93       84.21     14.62 o 
   4  -5   7      604.02      598.22     28.67 o 
   5  -5   7      631.76      639.13     42.11 o 
 -11  -4   7      347.59      342.39     43.84 o 
 -10  -4   7      239.99      310.53     39.40 o 
  -9  -4   7      738.15      713.71     49.57 o 
  -8  -4   7       92.66       90.45     27.81 o 
  -7  -4   7      144.25      149.90     19.51 o 
  -6  -4   7     1150.62     1161.71     37.36 o 
  -5  -4   7     2159.06     2147.95     51.28 o 
  -4  -4   7     1517.68     1479.27     64.50 o 
  -3  -4   7     1648.75     1629.11     41.86 o 
  -2  -4   7        1.78      -15.18     10.17 o 
  -1  -4   7      143.80      157.16     32.08 o 
   0  -4   7     1515.20     1555.10     32.08 o 
   1  -4   7      331.17      345.62     13.63 o 
   2  -4   7     1513.99     1491.42     31.01 o 
   3  -4   7      456.21      473.53     25.75 o 
   4  -4   7        7.46       16.10     15.77 o 
   5  -4   7      309.30      284.16     29.18 o 
   6  -4   7      441.14      493.92     38.74 o 
 -11  -3   7      114.94      129.09     34.36 o 
 -10  -3   7      116.76      119.79     31.97 o 
  -9  -3   7        3.03       -6.01     25.55 o 
  -8  -3   7     2039.47     1976.32     75.50 o 
  -7  -3   7       93.94       69.54     24.58 o 
  -6  -3   7     1416.31     1426.11     40.72 o 
  -5  -3   7      798.26      817.39     29.96 o 
  -4  -3   7        5.27        6.38     10.58 o 
  -3  -3   7      307.98      328.99     19.42 o 
  -2  -3   7     3980.31     3976.58     73.51 o 
  -1  -3   7      608.56      576.92     24.26 o 
   0  -3   7     1330.13     1355.69     27.06 o 
   1  -3   7      793.44      783.36     21.12 o 
   2  -3   7      147.93      160.81     12.73 o 
   3  -3   7      376.52      356.04     25.55 o 
   4  -3   7       19.32       43.93     16.11 o 
   5  -3   7      453.66      422.12     31.85 o 
   6  -3   7      416.48      433.51     34.69 o 
   7  -3   7      136.62      119.15     25.98 o 
 -11  -2   7       10.47      -36.49     25.97 o 
 -10  -2   7      920.36     1072.00     60.23 o 
  -9  -2   7       33.49       31.27     26.49 o 
  -8  -2   7        1.83        5.40     21.52 o 
  -7  -2   7     1159.68     1190.16     55.17 o 
  -6  -2   7     1998.01     1974.96     48.09 o 
  -5  -2   7      510.34      512.60     24.38 o 
  -4  -2   7     2052.73     2041.69     46.97 o 
  -3  -2   7        6.50        9.78     19.92 o 
  -2  -2   7       94.13       90.07     12.45 o 
  -1  -2   7      685.73      686.02     16.38 o 
   0  -2   7     2540.56     2597.85     40.53 o 
   1  -2   7      900.11      933.51     21.79 o 
   2  -2   7     2128.22     2056.99     47.35 o 
   3  -2   7      100.90       98.73     17.91 o 
   4  -2   7     1046.36     1140.02     45.33 o 
   5  -2   7      307.86      335.13     27.43 o 
   6  -2   7      238.23      257.60     25.99 o 
   7  -2   7      713.38      779.40     45.04 o 
   8  -2   7      848.75      779.34     48.66 o 
 -11  -1   7      291.24      251.02     41.82 o 
 -10  -1   7       38.34       -3.64     25.80 o 
  -9  -1   7      824.39      728.56     48.75 o 
  -8  -1   7     1211.43     1263.32     58.93 o 
  -7  -1   7      737.88      730.21     43.89 o 
  -6  -1   7     1039.01     1073.92     71.75 o 
  -5  -1   7      254.56      256.02     21.79 o 
  -4  -1   7      499.77      476.46     21.48 o 
  -3  -1   7     4047.53     4077.95     73.45 o 
  -2  -1   7     2108.49     2069.79     44.89 o 
  -1  -1   7     2369.96     2358.41     35.09 o 
   0  -1   7      752.07      729.50     26.58 o 
   1  -1   7        0.00        4.66      4.74 o 
   2  -1   7      205.27      217.01      9.31 o 
   3  -1   7     2798.44     2783.79     50.98 o 
   4  -1   7      318.79      352.06     23.53 o 
   5  -1   7      518.19      573.16     22.99 o 
   6  -1   7      890.21      850.98     39.08 o 
   7  -1   7      310.86      313.65     21.00 o 
   8  -1   7       63.06       80.19     16.71 o 
   9  -1   7      574.11      608.26     31.53 o 
 -11   0   7     1021.28     1152.98     66.95 o 
 -10   0   7       67.64       70.30     29.50 o 
  -9   0   7      172.16      169.53     32.65 o 
  -8   0   7      109.53      106.61     25.94 o 
  -7   0   7     1446.61     1333.49     57.72 o 
  -6   0   7      373.78      330.85     20.57 o 
  -5   0   7     5784.67     5682.21     97.31 o 
  -4   0   7     1296.72     1232.61     33.18 o 
  -3   0   7     1271.15     1309.49     33.38 o 
  -2   0   7      504.21      511.95     20.10 o 
  -1   0   7     2687.14     2666.91     37.88 o 
   0   0   7      252.92      259.01      7.78 o 
   1   0   7     9778.93     9969.84    103.04 o 
   2   0   7      754.15      847.52     19.56 o 
   3   0   7      528.23      547.49     18.05 o 
   4   0   7     2393.87     2312.06     62.18 o 
   5   0   7     1388.80     1408.07     34.46 o 
   6   0   7      584.61      563.76     22.91 o 
   7   0   7     1608.10     1621.24     41.87 o 
   8   0   7       52.52       60.72     14.63 o 
   9   0   7       45.65       37.86     15.45 o 
 -10   1   7      569.20      600.04     49.32 o 
  -9   1   7     1581.72     1573.75     70.91 o 
  -8   1   7      108.66      136.17     27.16 o 
  -7   1   7     1810.53     1740.44     66.10 o 
  -6   1   7      538.89      514.72     36.00 o 
  -5   1   7      370.28      358.15     20.88 o 
  -4   1   7     2262.87     2284.30     48.19 o 
  -3   1   7     4162.58     4125.23     72.18 o 
  -2   1   7     1168.31     1225.53     99.27 o 
  -1   1   7     3234.52     3180.31     42.77 o 
   0   1   7      515.94      501.86     10.19 o 
   1   1   7      547.64      595.44     12.10 o 
   2   1   7     4232.45     4380.60     59.68 o 
   3   1   7     3614.50     3797.53     75.36 o 
   4   1   7     1281.02     1263.61     29.48 o 
   5   1   7     1249.28     1200.44     30.58 o 
   6   1   7      298.23      318.82     26.61 o 
   7   1   7       82.41       55.54     30.95 o 
   8   1   7      619.82      594.54     26.03 o 
   9   1   7       91.54      106.71     16.86 o 
  10   1   7      203.48      168.40     20.36 o 
 -10   2   7       23.28       44.48     32.03 o 
  -9   2   7      317.03      373.55     39.80 o 
  -8   2   7     1272.00     1209.37     57.57 o 
  -7   2   7     1376.14     1328.05     58.43 o 
  -6   2   7     3570.67     3555.25    101.43 o 
  -5   2   7     2807.77     2766.54     50.70 o 
  -4   2   7     1153.50     1136.55     22.04 o 
  -3   2   7        3.73       -0.08      4.73 o 
  -2   2   7     1159.76     1114.15     28.51 o 
  -1   2   7     1038.52     1032.84     26.99 o 
   0   2   7     7222.31     7191.00     87.15 o 
   1   2   7     2744.45     2784.47     33.60 o 
   2   2   7     2226.60     2226.39     41.23 o 
   3   2   7      588.53      656.65     19.90 o 
   4   2   7      566.98      578.84     18.88 o 
   5   2   7      202.49      211.43     13.23 o 
   6   2   7     2083.43     2119.62     44.72 o 
   7   2   7      278.49      305.32     17.64 o 
   8   2   7      252.20      276.60     18.95 o 
   9   2   7      235.66      188.75     18.20 o 
  10   2   7       83.72       75.12     15.62 o 
 -10   3   7     1225.46     1283.06     70.17 o 
  -9   3   7       26.59       22.37     25.56 o 
  -8   3   7      864.32      823.11     49.18 o 
  -7   3   7      669.01      618.73     40.27 o 
  -6   3   7     1159.08     1113.31     30.60 o 
  -5   3   7        2.43       -4.41      8.17 o 
  -4   3   7     5349.09     5271.48     69.60 o 
  -3   3   7      140.78      155.12     13.03 o 
  -2   3   7     8072.54     8190.41    124.00 o 
  -1   3   7      790.66      959.19     24.51 o 
   0   3   7       27.83       34.11      7.59 o 
   1   3   7      675.21      660.63     12.58 o 
   2   3   7     5525.69     5473.56     84.80 o 
   3   3   7      253.57      229.39     13.76 o 
   4   3   7     2372.37     2418.40     44.16 o 
   5   3   7       41.90       51.26      9.06 o 
   6   3   7        6.80       21.67     15.71 o 
   7   3   7      201.64      202.14     15.41 o 
   8   3   7      549.81      534.40     23.19 o 
   9   3   7      206.27      200.48     17.67 o 
  10   3   7      636.31      673.69     30.60 o 
  11   3   7       41.10       39.23     16.71 o 
  -9   4   7      397.65      339.31     38.35 o 
  -8   4   7      391.27      356.50     22.07 o 
  -7   4   7      429.28      408.60     16.93 o 
  -6   4   7     1961.81     2014.65     45.18 o 
  -5   4   7       55.77       50.55     15.85 o 
  -4   4   7      338.22      335.94     16.66 o 
  -3   4   7      844.35      857.60     25.25 o 
  -2   4   7     1131.27     1165.07     23.00 o 
  -1   4   7     1520.13     1541.90     26.63 o 
   0   4   7     9782.51     9966.39    119.33 o 
   1   4   7      281.70      264.40     10.87 o 
   2   4   7     1454.63     1421.86     18.50 o 
   3   4   7      491.64      461.47     15.32 o 
   4   4   7      364.73      336.12     10.98 o 
   5   4   7     1997.99     1969.95     30.08 o 
   6   4   7     1392.50     1396.97     33.16 o 
   7   4   7      176.26      181.60     14.57 o 
   8   4   7      182.33      182.39     15.96 o 
   9   4   7      221.44      204.91     17.70 o 
  10   4   7        2.77       -0.05     11.86 o 
  11   4   7      152.56      124.22     18.39 o 
  -9   5   7      103.88      104.84     31.85 o 
  -8   5   7      660.87      730.36     49.56 o 
  -7   5   7       58.82       53.50     13.32 o 
  -6   5   7      271.77      291.56     15.13 o 
  -5   5   7     1616.91     1600.65     31.10 o 
  -4   5   7       44.31       48.68      7.26 o 
  -3   5   7     1915.60     1969.51     40.60 o 
  -2   5   7     1842.04     1876.48     48.06 o 
  -1   5   7       66.84      112.70     12.98 o 
   0   5   7       49.89       60.02      6.53 o 
   1   5   7     6678.20     6741.54     71.15 o 
   2   5   7     1200.47     1251.36     22.69 o 
   3   5   7     5821.81     5857.87     72.02 o 
   4   5   7      319.98      314.70      9.36 o 
   5   5   7       77.66       89.67      5.88 o 
   6   5   7       44.14       42.59      5.21 o 
   7   5   7     2594.11     2555.33     76.60 o 
   8   5   7       90.95       92.57     12.62 o 
   9   5   7     1586.92     1580.44     40.84 o 
  10   5   7       50.83       58.14     31.93 o 
  11   5   7      118.27      177.32     34.62 o 
  12   5   7       45.78       41.96     26.69 o 
  -8   6   7        0.17      -12.25     19.13 o 
  -7   6   7     1723.37     1743.19     36.54 o 
  -6   6   7      521.35      562.03     20.69 o 
  -5   6   7      526.10      530.78     18.45 o 
  -4   6   7     2268.93     2329.39     34.59 o 
  -3   6   7      762.08      787.87     20.39 o 
  -2   6   7      467.28      446.29     17.65 o 
  -1   6   7    13021.38    13268.27    133.50 o 
   0   6   7       14.27        9.87      4.60 o 
   1   6   7     1866.42     1861.29     24.95 o 
   2   6   7      124.00      149.50      6.83 o 
   3   6   7      988.93     1003.02     23.96 o 
   4   6   7      246.73      227.08     14.99 o 
   5   6   7     3959.68     3969.91     45.78 o 
   6   6   7        5.23        6.88      4.59 o 
   7   6   7     1242.33     1262.86     32.72 o 
   8   6   7      300.65      303.35     34.38 o 
   9   6   7       19.28       28.69     14.98 o 
  10   6   7      431.49      413.77     54.82 o 
  11   6   7      537.92      636.03     31.20 o 
  12   6   7       24.50       30.14     16.00 o 
  -8   7   7        3.62       -1.25     23.17 o 
  -7   7   7        7.74        6.40     13.12 o 
  -6   7   7      267.83      242.45     23.23 o 
  -5   7   7     1934.17     1956.12     51.46 o 
  -4   7   7     1202.19     1162.01     23.22 o 
  -3   7   7     1419.89     1417.13     28.68 o 
  -2   7   7        5.09        7.64      6.76 o 
  -1   7   7       60.44       54.82      7.36 o 
   0   7   7     3140.33     3215.72     38.35 o 
   1   7   7     3374.26     3337.33     39.07 o 
   2   7   7     4083.34     4068.03     53.18 o 
   3   7   7     3098.04     2922.88     97.18 o 
   4   7   7      169.32      162.55     11.22 o 
   5   7   7        4.80       -0.08      6.87 o 
   6   7   7     1487.06     1482.90     23.07 o 
   7   7   7      514.70      522.84     25.16 o 
   8   7   7      751.74      789.23     26.99 o 
   9   7   7      883.00      831.07     29.62 o 
  10   7   7       21.84        7.24     12.17 o 
  11   7   7       48.26       39.16     19.65 o 
  12   7   7      449.84      486.88     27.46 o 
  -7   8   7      704.88      749.71     47.98 o 
  -6   8   7      705.73      725.07     24.42 o 
  -5   8   7      329.64      349.11     25.15 o 
  -4   8   7     1392.13     1318.21     31.64 o 
  -3   8   7      182.74      173.89     15.47 o 
  -2   8   7     3508.87     3432.27    112.60 o 
  -1   8   7      494.49      515.03     27.62 o 
   0   8   7     1202.02     1198.78     37.51 o 
   1   8   7      334.71      325.83     11.78 o 
   2   8   7     1040.47     1023.01     22.31 o 
   3   8   7       18.22       16.34      5.68 o 
   4   8   7     6057.04     5888.30     92.55 o 
   5   8   7        1.89        3.33      7.25 o 
   6   8   7     1935.22     1903.48     28.17 o 
   7   8   7       22.87       29.28      6.40 o 
   8   8   7        2.59       -1.89     12.39 o 
   9   8   7       12.08       25.46     12.78 o 
  10   8   7      922.45      986.69     52.24 o 
  11   8   7        1.95      -11.54     12.47 o 
  12   8   7      156.02      155.64     20.38 o 
  -6   9   7      866.24      808.51     26.84 o 
  -5   9   7        1.66      -10.54      9.88 o 
  -4   9   7     2169.52     2151.77     41.86 o 
  -3   9   7      219.75      243.28     37.60 o 
  -2   9   7      674.23      703.74     26.64 o 
  -1   9   7      219.27      186.76     15.60 o 
   0   9   7     3036.57     2889.67     75.67 o 
   1   9   7      133.98      149.88     21.06 o 
   2   9   7     3421.62     3318.15     61.72 o 
   3   9   7       64.59       68.79     10.92 o 
   4   9   7       22.63       29.41      9.64 o 
   5   9   7       69.03       71.91     10.90 o 
   6   9   7     3856.46     3732.46     65.31 o 
   7   9   7      773.76      738.75     17.49 o 
   8   9   7     1405.62     1370.39     90.74 o 
   9   9   7       29.50       24.39     11.87 o 
  10   9   7       44.80       38.10     13.75 o 
  11   9   7      113.42       98.28     27.64 o 
  12   9   7      132.31      125.62     19.09 o 
  -5  10   7      150.04      127.38     19.48 o 
  -4  10   7       82.57       67.91     14.91 o 
  -3  10   7      764.20      739.56    104.55 o 
  -2  10   7     1544.54     1560.29     41.83 o 
  -1  10   7      330.64      345.13     20.43 o 
   0  10   7      486.99      486.61     23.37 o 
   1  10   7      268.63      258.32     17.76 o 
   2  10   7      248.11      253.43     17.19 o 
   3  10   7     1446.86     1454.59     58.62 o 
   4  10   7      212.84      192.90     15.41 o 
   5  10   7     3554.18     3491.51     64.95 o 
   6  10   7      285.35      275.26     16.87 o 
   7  10   7      174.14      179.63     14.88 o 
   8  10   7       15.02       13.63      8.01 o 
   9  10   7     1131.03     1110.76     34.30 o 
  10  10   7      253.71      269.47     39.14 o 
  11  10   7      294.97      301.04     22.64 o 
  12  10   7      122.90      120.82     19.28 o 
  -4  11   7      268.19      292.83     18.80 o 
  -3  11   7       32.57       43.49     14.53 o 
  -2  11   7       59.41       64.89     14.86 o 
  -1  11   7      970.84      912.35     32.78 o 
   0  11   7      131.13      121.46     15.88 o 
   1  11   7     1355.78     1426.93     39.72 o 
   2  11   7      663.53      628.18     92.63 o 
   3  11   7      412.53      421.92     22.08 o 
   4  11   7      486.78      497.12     32.59 o 
   5  11   7     1042.94     1020.55     39.75 o 
   6  11   7      106.22      102.94     13.71 o 
   7  11   7     2232.75     2265.00     49.82 o 
   8  11   7      145.87      151.46     14.71 o 
   9  11   7      129.63      137.42     22.24 o 
  10  11   7       69.51       58.44     21.88 o 
  11  11   7      380.40      390.17     31.37 o 
  12  11   7        6.42       19.38     16.17 o 
  -3  12   7     1166.19     1236.08     34.64 o 
  -2  12   7       25.24       17.48     14.05 o 
  -1  12   7      652.17      681.52     30.51 o 
   0  12   7       39.65       46.03     14.56 o 
   1  12   7       52.53       56.36     17.68 o 
   2  12   7      410.54      435.99     24.18 o 
   3  12   7      873.14      868.81     51.01 o 
   4  12   7      121.12      141.04     33.99 o 
   5  12   7     1775.33     1767.48     45.02 o 
   6  12   7       92.41       72.09     14.56 o 
   7  12   7       85.19       80.43     14.51 o 
   8  12   7      407.00      449.70     23.23 o 
   9  12   7     1102.56     1075.92     49.66 o 
  10  12   7      272.16      265.53     30.22 o 
  11  12   7      267.12      272.41     30.87 o 
  -2  13   7      404.81      381.87     55.61 o 
  -1  13   7      245.86      296.47     23.95 o 
   0  13   7      737.18      694.62     39.84 o 
   1  13   7     1111.45     1071.85     38.13 o 
   2  13   7      255.10      254.77     23.14 o 
   3  13   7      624.35      561.74     27.85 o 
   4  13   7      185.77      221.63     20.12 o 
   5  13   7      274.77      256.10     27.03 o 
   6  13   7      999.13     1027.35     36.00 o 
   7  13   7      482.89      488.76     32.14 o 
   8  13   7       15.74        6.03     12.78 o 
   9  13   7       24.11       -3.82     16.20 o 
  10  13   7      106.83      117.61     26.07 o 
  11  13   7        3.03       -5.51     21.63 o 
   0  14   7       39.88       25.72     19.23 o 
   1  14   7      115.05      127.04     19.49 o 
   2  14   7     1060.51     1023.43     38.25 o 
   3  14   7        3.04       24.92     17.01 o 
   4  14   7      943.58      979.63     38.23 o 
   5  14   7       28.11       28.35     15.10 o 
   6  14   7       38.53       31.01     15.11 o 
   7  14   7       21.90       -2.07     14.02 o 
   8  14   7      619.42      625.62     30.51 o 
   9  14   7       27.55       32.25     22.98 o 
  10  14   7      315.58      321.69     34.80 o 
   2  15   7       59.81       86.55     19.41 o 
   3  15   7      127.98      122.74     20.43 o 
   4  15   7      294.46      288.24     24.85 o 
   5  15   7      215.17      246.91     53.94 o 
   6  15   7      626.83      652.14     33.02 o 
   7  15   7       49.61       39.91     19.42 o 
   8  15   7      108.55       86.89     28.26 o 
   9  15   7        9.35       27.90     25.07 o 
  -7  -8   8      882.54      958.91     51.23 o 
  -6  -8   8      102.09      110.37     17.23 o 
  -5  -8   8        5.28       -7.39     28.24 o 
  -4  -8   8       12.47        3.02     13.76 o 
  -3  -8   8      372.09      436.31     23.42 o 
  -2  -8   8      326.93      358.14     43.62 o 
  -1  -8   8      463.95      520.87     24.61 o 
  -8  -7   8      177.58      213.43     30.46 o 
  -7  -7   8      359.65      322.57     26.77 o 
  -6  -7   8      839.45      743.79     52.04 o 
  -5  -7   8      570.27      609.41     31.11 o 
  -4  -7   8      117.81      115.30     31.40 o 
  -3  -7   8      503.02      498.74     23.05 o 
  -2  -7   8      329.97      334.56     21.07 o 
  -1  -7   8       92.48      103.99     15.51 o 
   0  -7   8      148.08      140.75     16.77 o 
   1  -7   8      506.72      535.71     40.28 o 
  -9  -6   8      234.06      180.38     36.76 o 
  -8  -6   8      101.25       74.25     21.15 o 
  -7  -6   8      408.46      461.42     29.57 o 
  -6  -6   8      857.82      835.55     36.10 o 
  -5  -6   8        6.17       25.38     15.96 o 
  -4  -6   8      791.86      746.66     39.20 o 
  -3  -6   8      892.48      917.45     35.04 o 
  -2  -6   8      118.55      122.49     14.95 o 
  -1  -6   8     1089.04     1057.16     30.15 o 
   0  -6   8       46.70       39.60     13.30 o 
   1  -6   8       60.64       76.28     16.94 o 
   2  -6   8      353.53      361.49     34.77 o 
   3  -6   8      272.20      310.89     35.78 o 
 -10  -5   8       51.53       26.88     32.05 o 
  -9  -5   8      428.44      423.85     42.74 o 
  -8  -5   8        2.08       24.36     18.28 o 
  -7  -5   8       51.89       68.45     20.58 o 
  -6  -5   8     1992.31     1915.72     51.20 o 
  -5  -5   8       58.07       88.01     17.23 o 
  -4  -5   8      531.43      545.93     27.89 o 
  -3  -5   8      231.91      225.87     32.87 o 
  -2  -5   8      350.98      350.94     42.50 o 
  -1  -5   8        8.64        1.42     12.91 o 
   0  -5   8     1831.08     1790.13     38.23 o 
   1  -5   8      609.38      611.57     23.91 o 
   2  -5   8      312.20      306.18     30.95 o 
   3  -5   8      233.49      219.39     30.10 o 
   4  -5   8      363.04      399.16     25.49 o 
 -10  -4   8      505.39      531.36     48.51 o 
  -9  -4   8      210.78      116.10     32.36 o 
  -8  -4   8     1874.55     1909.91     76.62 o 
  -7  -4   8      402.69      420.78     26.83 o 
  -6  -4   8        2.46      -14.81     13.59 o 
  -5  -4   8      296.71      297.86     21.32 o 
  -4  -4   8     1618.51     1582.64     73.67 o 
  -3  -4   8       33.97       32.62     13.84 o 
  -2  -4   8     2319.09     2256.62     52.87 o 
  -1  -4   8      231.11      235.90     19.76 o 
   0  -4   8       61.67       64.64     14.49 o 
   1  -4   8      545.17      553.27     21.74 o 
   2  -4   8      409.52      452.55     18.56 o 
   3  -4   8      116.45      102.62     16.23 o 
   4  -4   8      625.16      628.32     42.48 o 
   5  -4   8      105.21      117.65     23.76 o 
 -10  -3   8      539.75      554.06     48.49 o 
  -9  -3   8       51.08       75.91     28.73 o 
  -8  -3   8       25.73       24.63     24.55 o 
  -7  -3   8      412.37      388.88     26.23 o 
  -6  -3   8     1841.80     1778.14     54.49 o 
  -5  -3   8       52.75       48.75     14.06 o 
  -4  -3   8     1520.32     1445.71     40.78 o 
  -3  -3   8       46.50       41.97     13.53 o 
  -2  -3   8       30.71       30.86     12.03 o 
  -1  -3   8      937.03      935.30     32.19 o 
   0  -3   8     1794.36     1707.61     44.22 o 
   1  -3   8      218.58      240.89     16.46 o 
   2  -3   8      914.44      939.17     21.64 o 
   3  -3   8       93.20       88.04     32.68 o 
   4  -3   8      175.81      180.16     22.97 o 
   5  -3   8      698.95      714.63     42.37 o 
   6  -3   8      299.32      280.41     30.57 o 
 -10  -2   8      134.91      104.51     32.68 o 
  -9  -2   8      593.75      592.54     46.56 o 
  -8  -2   8     1272.66     1341.94     63.62 o 
  -7  -2   8      137.16      174.98     20.04 o 
  -6  -2   8      657.66      675.88     30.16 o 
  -5  -2   8     1059.54     1061.47     34.85 o 
  -4  -2   8      146.09      135.85     15.92 o 
  -3  -2   8     1114.29     1084.06     50.57 o 
  -2  -2   8      385.65      396.50     21.09 o 
  -1  -2   8       81.26       99.75     13.88 o 
   0  -2   8      250.58      252.04     18.05 o 
   1  -2   8      433.08      442.46     16.80 o 
   2  -2   8       31.28       22.49      8.60 o 
   3  -2   8     5182.03     5221.27     90.04 o 
   4  -2   8       60.87       48.30     16.08 o 
   5  -2   8      854.89      766.18     40.30 o 
   6  -2   8      115.94       99.79     22.31 o 
   7  -2   8      359.66      367.90     34.05 o 
 -10  -1   8      134.92      135.31     35.82 o 
  -9  -1   8        8.72       32.84     26.33 o 
  -8  -1   8       81.22       51.31     25.61 o 
  -7  -1   8     2391.59     2391.45     83.70 o 
  -6  -1   8        8.41        5.50     12.70 o 
  -5  -1   8     3066.48     2998.94     63.01 o 
  -4  -1   8       24.04       33.50     12.62 o 
  -3  -1   8      139.33      137.54     14.18 o 
  -2  -1   8       53.02       53.78     11.74 o 
  -1  -1   8     4456.62     4310.35     78.27 o 
   0  -1   8       13.85       13.83      6.00 o 
   1  -1   8     2024.25     1996.30     34.57 o 
   2  -1   8      300.51      299.53     11.54 o 
   3  -1   8       93.67      117.08     11.45 o 
   4  -1   8      351.06      388.97     19.02 o 
   5  -1   8     2723.22     2709.78     55.38 o 
   6  -1   8       14.40       -6.43     11.34 o 
   7  -1   8      813.34      847.98     32.14 o 
   8  -1   8       97.10      107.28     18.48 o 
 -10   0   8      224.23      259.77     40.57 o 
  -9   0   8     1365.60     1483.00     70.59 o 
  -8   0   8       57.90       81.94     26.29 o 
  -7   0   8      494.87      511.01     39.45 o 
  -6   0   8      609.56      605.95     26.96 o 
  -5   0   8     1432.63     1477.50     40.08 o 
  -4   0   8      518.38      523.05     26.69 o 
  -3   0   8     4066.91     3989.62     73.53 o 
  -2   0   8      172.35      189.74     15.03 o 
  -1   0   8      862.95      849.73     29.92 o 
   0   0   8     1933.82     1942.32     26.09 o 
   1   0   8        9.80       13.00      5.11 o 
   2   0   8     1366.08     1381.11     26.77 o 
   3   0   8     1077.44     1103.20     27.18 o 
   4   0   8       11.40        1.60     10.04 o 
   5   0   8      230.45      249.96     16.12 o 
   6   0   8     1091.37     1136.28     33.55 o 
   7   0   8      132.84      133.38     16.05 o 
   8   0   8      562.53      559.75     28.21 o 
   9   0   8      173.66      201.38     21.65 o 
 -10   1   8       13.62       10.83     28.21 o 
  -9   1   8       24.35       55.65     26.78 o 
  -8   1   8     2020.62     1869.82     75.06 o 
  -7   1   8     1168.52     1072.77     53.86 o 
  -6   1   8     1822.41     1915.72     48.19 o 
  -5   1   8      999.50     1019.24     39.84 o 
  -4   1   8      114.33      104.84     13.35 o 
  -3   1   8       72.42       74.25     11.76 o 
  -2   1   8     2868.47     2838.70     81.52 o 
  -1   1   8      935.69      920.44     17.55 o 
   0   1   8     3471.80     3283.92     38.55 o 
   1   1   8     2913.50     2978.39     36.77 o 
   2   1   8       91.62      115.73      7.37 o 
   3   1   8      125.45      124.62      9.29 o 
   4   1   8     2558.24     2565.35     48.35 o 
   5   1   8       78.19       90.93     11.61 o 
   6   1   8      874.05      917.74     29.02 o 
   7   1   8      103.29      128.64     14.74 o 
   8   1   8        2.66       10.39     12.82 o 
   9   1   8       93.02      102.04     16.91 o 
 -10   2   8     1307.05     1372.44     70.65 o 
  -9   2   8       39.35       69.15     29.77 o 
  -8   2   8      278.29      295.42     34.93 o 
  -7   2   8      511.43      532.67     40.34 o 
  -6   2   8     2003.51     2010.33     72.90 o 
  -5   2   8      109.16      124.44     24.67 o 
  -4   2   8     4897.25     4810.35     84.12 o 
  -3   2   8       91.38       90.24     11.98 o 
  -2   2   8      600.00      574.19     22.15 o 
  -1   2   8      589.75      625.11     19.51 o 
   0   2   8     2141.06     2129.13     32.70 o 
   1   2   8      870.33      845.63     15.28 o 
   2   2   8     4919.59     4685.85     53.72 o 
   3   2   8       56.09       56.03     10.74 o 
   4   2   8      687.09      662.48     20.69 o 
   5   2   8      536.10      476.13     19.44 o 
   6   2   8      249.29      264.52     20.36 o 
   7   2   8      590.70      581.12     35.19 o 
   8   2   8      828.77      881.86     31.02 o 
   9   2   8      105.45       91.07     22.31 o 
  10   2   8       62.02       32.37     15.22 o 
  -9   3   8      486.34      430.63     42.23 o 
  -8   3   8      631.34      658.46     45.91 o 
  -7   3   8      455.62      472.67     37.51 o 
  -6   3   8     1002.52      933.64     47.31 o 
  -5   3   8        2.14       32.83     19.45 o 
  -4   3   8       16.57       19.64     11.28 o 
  -3   3   8     1976.94     2041.59     43.83 o 
  -2   3   8      125.92      109.51     11.57 o 
  -1   3   8     1991.12     1948.32     40.95 o 
   0   3   8     3227.43     3275.87     58.97 o 
   1   3   8       60.03       57.28      5.54 o 
   2   3   8        2.69       -3.51      7.04 o 
   3   3   8     1328.89     1298.18     24.23 o 
   4   3   8     1048.59     1034.33     29.09 o 
   5   3   8     1160.54     1139.73     28.75 o 
   6   3   8     1208.04     1265.42     32.69 o 
   7   3   8        1.05      -14.61     12.09 o 
   8   3   8      100.83      114.70     15.28 o 
   9   3   8      319.93      337.69     21.26 o 
  10   3   8        0.76       -7.54     16.31 o 
  -9   4   8      100.27      142.10     32.65 o 
  -8   4   8      178.64      184.42     19.16 o 
  -7   4   8      224.01      235.96     31.94 o 
  -6   4   8       57.09       62.43     21.29 o 
  -5   4   8     3812.63     3841.74     69.41 o 
  -4   4   8      336.97      375.94     14.70 o 
  -3   4   8     1967.09     2008.99     42.79 o 
  -2   4   8     1548.29     1643.13     36.45 o 
  -1   4   8     1140.59     1153.83     28.70 o 
   0   4   8       15.10        7.48      7.57 o 
   1   4   8     7132.74     7323.86    171.83 o 
   2   4   8      664.56      634.75     16.18 o 
   3   4   8     2267.04     2354.35     40.57 o 
   4   4   8       92.81       80.32      7.00 o 
   5   4   8      319.65      330.53     11.68 o 
   6   4   8       24.25       19.40     23.87 o 
   7   4   8     1865.94     1844.07     42.29 o 
   8   4   8       13.79       17.74     11.08 o 
   9   4   8      254.64      231.87     19.21 o 
  10   4   8       51.98       37.44     13.89 o 
  11   4   8      115.61      140.73     30.55 o 
  -9   5   8      324.68      282.79     39.52 o 
  -8   5   8       13.32        9.38     13.89 o 
  -7   5   8     1386.07     1414.89     40.23 o 
  -6   5   8       58.63       55.93     13.61 o 
  -5   5   8      400.08      406.77     20.70 o 
  -4   5   8      202.32      199.32     14.75 o 
  -3   5   8     2712.77     2638.81     51.16 o 
  -2   5   8      474.52      458.75     15.50 o 
  -1   5   8     3412.66     3341.19     58.01 o 
   0   5   8       68.35       57.41      6.61 o 
   1   5   8        1.15       10.52      5.63 o 
   2   5   8     1006.08     1011.69     20.05 o 
   3   5   8     2690.40     2699.53     33.27 o 
   4   5   8      707.16      688.12     13.87 o 
   5   5   8     2104.22     2098.52     42.36 o 
   6   5   8        4.98        3.90      8.78 o 
   7   5   8       13.23       10.22     10.50 o 
   8   5   8      528.85      500.29     23.28 o 
   9   5   8      384.84      394.39     22.31 o 
  10   5   8      430.32      489.33     26.30 o 
  11   5   8      370.19      383.92     25.96 o 
  -7   6   8      122.98       87.80     15.92 o 
  -6   6   8     1118.82     1096.13     27.73 o 
  -5   6   8     4940.06     5004.86     70.65 o 
  -4   6   8     2125.16     2140.44     37.39 o 
  -3   6   8      581.60      634.23     18.95 o 
  -2   6   8       35.99       45.91      6.79 o 
  -1   6   8      907.69      882.43     17.20 o 
   0   6   8     2545.08     2489.17     32.49 o 
   1   6   8     4608.48     4615.57     52.34 o 
   2   6   8     1898.73     1879.35     26.31 o 
   3   6   8      540.29      542.29     18.12 o 
   4   6   8       57.64       66.49      7.22 o 
   5   6   8      275.55      254.77      9.41 o 
   6   6   8     1997.02     1969.18     27.36 o 
   7   6   8      700.26      719.70     25.38 o 
   8   6   8      737.48      752.93     27.55 o 
   9   6   8      428.82      439.83     23.00 o 
  10   6   8       38.28       41.51     13.47 o 
  11   6   8       20.82       17.74     15.91 o 
  -7   7   8      441.10      449.36     42.90 o 
  -6   7   8        1.02        1.03     16.27 o 
  -5   7   8      135.89      137.52     12.55 o 
  -4   7   8     1506.30     1485.60     29.79 o 
  -3   7   8      108.73      110.19     10.78 o 
  -2   7   8     2471.17     2426.18     39.74 o 
  -1   7   8     1368.92     1374.04     22.30 o 
   0   7   8      284.38      290.76     10.14 o 
   1   7   8      372.54      386.68     11.16 o 
   2   7   8     3067.94     3029.48     37.17 o 
   3   7   8      166.07      147.27      9.15 o 
   4   7   8     4582.66     4483.83     72.35 o 
   5   7   8      307.87      311.80     12.02 o 
   6   7   8      177.76      183.46      8.80 o 
   7   7   8       26.71       31.75     10.80 o 
   8   7   8     2085.50     1907.97     85.29 o 
   9   7   8      124.19      117.45     15.70 o 
  10   7   8      976.35      952.60     33.82 o 
  11   7   8       19.88       32.29     16.54 o 
  12   7   8       12.79      -19.44     22.03 o 
  -7   8   8      598.88      666.86     45.45 o 
  -6   8   8      932.23      980.87     28.17 o 
  -5   8   8        8.77       15.09     10.46 o 
  -4   8   8     1441.37     1525.42     33.14 o 
  -3   8   8      176.52      161.00     15.30 o 
  -2   8   8      596.45      595.67     24.20 o 
  -1   8   8      717.95      683.59     27.36 o 
   0   8   8     6111.21     6062.25     98.31 o 
   1   8   8      292.24      296.60      9.87 o 
   2   8   8     1145.05     1149.59     22.02 o 
   3   8   8       82.88       62.78      7.32 o 
   4   8   8      124.82      142.76     12.01 o 
   5   8   8        3.27       11.89     10.86 o 
   6   8   8     2952.12     2895.01     38.17 o 
   7   8   8     1367.78     1305.45     22.62 o 
   8   8   8      430.04      430.34     21.98 o 
   9   8   8       19.98        6.98     11.76 o 
  10   8   8       24.72       10.87     12.62 o 
  11   8   8      173.05      182.38     20.19 o 
  12   8   8      168.82      173.90     23.04 o 
  -6   9   8      154.63      189.17     16.39 o 
  -5   9   8      553.24      497.22     21.50 o 
  -4   9   8      714.64      693.41     23.98 o 
  -3   9   8     1767.13     1792.85     44.77 o 
  -2   9   8     1056.86     1060.55     32.92 o 
  -1   9   8      291.51      282.94     30.29 o 
   0   9   8        2.06       -3.20      8.93 o 
   1   9   8     1406.33     1286.52     34.17 o 
   2   9   8      834.39      812.11     26.49 o 
   3   9   8     2288.73     2289.61     47.51 o 
   4   9   8      497.62      529.26     32.16 o 
   5   9   8      271.58      274.57     15.80 o 
   6   9   8      583.83      581.96     25.82 o 
   7   9   8      955.84      960.43     23.85 o 
   8   9   8        3.25        0.16     10.47 o 
   9   9   8     1085.77     1078.73     33.91 o 
  10   9   8      104.32      142.55     17.45 o 
  11   9   8       71.98       58.99     16.35 o 
  12   9   8       15.20       17.57     15.82 o 
  -5  10   8      737.45      792.09     27.57 o 
  -4  10   8      269.49      278.39     17.78 o 
  -3  10   8       87.44       70.52     14.76 o 
  -2  10   8       24.42       13.88     12.74 o 
  -1  10   8     1220.91     1224.34     36.50 o 
   0  10   8       59.76       95.72     13.80 o 
   1  10   8      853.54      892.89     29.69 o 
   2  10   8        2.55       -0.85      9.42 o 
   3  10   8       58.95       59.51     11.75 o 
   4  10   8      490.00      450.64     21.44 o 
   5  10   8      397.57      441.16     21.10 o 
   6  10   8        0.41      -10.93      8.51 o 
   7  10   8      988.42      841.71     85.55 o 
   8  10   8      124.93      106.84     19.09 o 
   9  10   8       32.86       -8.80     11.71 o 
  10  10   8       99.07       88.64     15.60 o 
  11  10   8      499.76      559.41     29.24 o 
  12  10   8        5.82        5.88     15.24 o 
  -4  11   8      284.77      247.38     18.56 o 
  -3  11   8     1000.42     1028.52     36.60 o 
  -2  11   8        4.30        2.73     12.51 o 
  -1  11   8      119.67       92.57     15.63 o 
   0  11   8      193.30      197.96     18.06 o 
   1  11   8      895.46      876.20     31.33 o 
   2  11   8     1167.00     1174.37     35.60 o 
   3  11   8     1674.44     1647.73     51.94 o 
   4  11   8      127.92      123.39     14.72 o 
   5  11   8      837.90      819.14     28.90 o 
   6  11   8      237.36      232.08     17.37 o 
   7  11   8      967.92      946.19     30.53 o 
   8  11   8      398.45      391.48     20.58 o 
   9  11   8      611.16      607.87     39.21 o 
  10  11   8       44.30       46.41     14.66 o 
  11  11   8        2.18      -18.19     14.50 o 
  -3  12   8       17.75       17.48     15.11 o 
  -2  12   8      683.45      690.16     31.79 o 
  -1  12   8      473.00      544.32     28.07 o 
   0  12   8      688.99      642.57     29.56 o 
   1  12   8      474.92      483.94     25.86 o 
   2  12   8        1.99      -10.63     10.93 o 
   3  12   8       62.93       54.77     13.78 o 
   4  12   8     1582.51     1577.26     43.01 o 
   5  12   8      741.47      701.50     38.61 o 
   6  12   8     1104.67     1045.17     62.74 o 
   7  12   8      306.16      292.13     23.77 o 
   8  12   8       14.96       12.56     12.11 o 
   9  12   8        1.26        1.14     18.61 o 
  10  12   8      349.38      355.15     33.40 o 
  11  12   8       36.54        0.85     21.51 o 
  -2  13   8      113.58      151.14     20.81 o 
  -1  13   8       57.53       60.01     16.65 o 
   0  13   8      549.45      584.61     30.01 o 
   1  13   8        0.09       10.30     13.69 o 
   2  13   8     2517.96     2383.10     57.76 o 
   3  13   8       21.77       42.14     17.90 o 
   4  13   8      436.01      421.08     35.45 o 
   5  13   8       32.04       36.14     17.26 o 
   6  13   8      497.87      525.80     27.66 o 
   7  13   8        2.75       11.95     12.79 o 
   8  13   8      950.83     1005.90     35.29 o 
   9  13   8        1.88      -18.61     18.38 o 
  10  13   8      201.83      221.22     30.41 o 
  11  13   8       12.31        2.88     21.90 o 
   0  14   8      593.24      655.24     33.26 o 
   1  14   8       51.33       22.05     15.61 o 
   2  14   8        8.71      -16.53     27.97 o 
   3  14   8      500.12      471.92     46.61 o 
   4  14   8      371.80      378.95     25.36 o 
   5  14   8      276.82      315.91     23.79 o 
   6  14   8      394.46      403.77     25.81 o 
   7  14   8        4.72       -3.58     13.47 o 
   8  14   8        0.88      -17.47     13.31 o 
   9  14   8      295.69      285.32     33.74 o 
  10  14   8      226.01      229.54     32.06 o 
   2  15   8      194.12      206.60     48.19 o 
   3  15   8      312.70      327.22     26.00 o 
   4  15   8       30.33       24.56     20.34 o 
   5  15   8       97.78       98.76     18.90 o 
   6  15   8       51.66       43.23     21.56 o 
   7  15   8      749.35      782.47     36.27 o 
   8  15   8       73.39       53.61     31.81 o 
  -6  -7   9        6.51       26.71     18.72 o 
  -5  -7   9       10.87      -17.00     29.15 o 
  -4  -7   9      187.83      189.95     19.92 o 
  -3  -7   9      395.15      442.36     23.69 o 
  -2  -7   9       73.36       84.89     16.13 o 
  -1  -7   9      419.79      406.13     23.48 o 
  -8  -6   9      283.57      255.62     27.86 o 
  -7  -6   9      382.38      353.09     28.72 o 
  -6  -6   9      891.38      892.83     38.20 o 
  -5  -6   9      769.11      703.51     61.45 o 
  -4  -6   9        1.16      -10.17     28.68 o 
  -3  -6   9      193.58      209.80     22.51 o 
  -2  -6   9      531.55      593.48     25.68 o 
  -1  -6   9        8.55        5.88     12.85 o 
   0  -6   9      784.96      831.53     28.99 o 
   1  -6   9      163.01      207.53     31.03 o 
   2  -6   9        1.85       16.11     23.85 o 
  -9  -5   9       21.39        4.75     31.09 o 
  -8  -5   9      280.69      331.15     37.65 o 
  -7  -5   9      169.67      158.61     22.77 o 
  -6  -5   9       30.66       59.86     18.63 o 
  -5  -5   9       53.46       47.70     17.72 o 
  -4  -5   9      975.18      971.63     36.78 o 
  -3  -5   9       14.23        0.44     16.35 o 
  -2  -5   9      789.42      783.52     33.53 o 
  -1  -5   9      435.91      421.33     26.06 o 
   0  -5   9       15.75       14.97     12.38 o 
   1  -5   9      229.14      234.12     18.22 o 
   2  -5   9      261.96      234.69     31.44 o 
   3  -5   9      338.62      362.40     38.48 o 
  -9  -4   9      700.60      667.88     51.97 o 
  -8  -4   9      207.26      202.61     24.61 o 
  -7  -4   9      449.03      482.86     35.91 o 
  -6  -4   9     1978.47     1978.32     54.37 o 
  -5  -4   9       44.32       60.32     17.07 o 
  -4  -4   9      171.13      160.70     19.89 o 
  -3  -4   9      488.05      493.83     47.40 o 
  -2  -4   9      761.79      755.70     32.11 o 
  -1  -4   9      649.66      596.36     29.18 o 
   0  -4   9     1049.78     1017.84     36.78 o 
   1  -4   9       49.18       35.38     12.33 o 
   2  -4   9      650.84      605.80     42.09 o 
   3  -4   9       19.33      -29.57     19.72 o 
   4  -4   9       16.88        9.91     23.62 o 
  -9  -3   9      268.40      263.52     37.94 o 
  -8  -3   9      314.58      327.24     26.72 o 
  -7  -3   9       35.98       41.54     17.48 o 
  -6  -3   9      110.01       98.29     19.20 o 
  -5  -3   9     1872.92     1773.46     50.10 o 
  -4  -3   9      391.75      388.39     24.47 o 
  -3  -3   9     1129.63     1116.37     50.43 o 
  -2  -3   9      593.47      514.01     40.94 o 
  -1  -3   9        0.03      -16.50     12.08 o 
   0  -3   9       36.01       32.80     14.77 o 
   1  -3   9     1729.01     1820.28     48.54 o 
   2  -3   9       23.79       47.47     15.91 o 
   3  -3   9      673.97      687.04     44.30 o 
   4  -3   9      719.54      780.15     31.92 o 
   5  -3   9       15.21       21.14     19.12 o 
   6  -3   9      352.01      380.95     36.15 o 
 -10  -2   9       80.28       95.58     33.19 o 
  -9  -2   9      288.70      240.69     38.42 o 
  -8  -2   9       14.63       17.76     26.48 o 
  -7  -2   9     2303.17     2275.06     60.53 o 
  -6  -2   9       23.61        6.66     14.49 o 
  -5  -2   9      729.14      733.28     31.40 o 
  -4  -2   9      440.38      456.10     36.06 o 
  -3  -2   9      706.18      689.14     29.15 o 
  -2  -2   9      608.29      577.81     29.32 o 
  -1  -2   9     2367.37     2356.30     54.21 o 
   0  -2   9      597.45      565.55     26.49 o 
   1  -2   9      145.92      168.42     17.83 o 
   2  -2   9      740.90      755.51     31.35 o 
   3  -2   9       12.61        1.38     13.68 o 
   4  -2   9      636.79      627.94     63.98 o 
   5  -2   9      696.19      712.02     40.15 o 
   6  -2   9        3.52        1.02     18.04 o 
   7  -2   9      129.79      111.22     25.02 o 
 -10  -1   9      220.82      302.17     43.69 o 
  -9  -1   9      520.77      675.78     52.82 o 
  -8  -1   9       23.65        5.89     24.00 o 
  -7  -1   9        1.64       14.30     15.31 o 
  -6  -1   9     1064.81     1028.13     36.84 o 
  -5  -1   9     1775.28     1795.61     47.59 o 
  -4  -1   9     1051.41     1072.33     35.67 o 
  -3  -1   9     1230.98     1219.92     36.70 o 
  -2  -1   9        7.79       -6.53     10.91 o 
  -1  -1   9        4.66        2.71     10.67 o 
   0  -1   9     3552.88     3560.69     82.56 o 
   1  -1   9      805.53      765.82     50.86 o 
   2  -1   9     1079.32     1049.83     25.60 o 
   3  -1   9     1012.39     1043.54     31.33 o 
   4  -1   9      158.67      168.09     14.33 o 
   5  -1   9       41.53       27.30     11.64 o 
   6  -1   9      563.32      614.39     27.16 o 
   7  -1   9       88.43       87.57     16.70 o 
 -10   0   9      290.32      233.49     41.74 o 
  -9   0   9      125.29      133.73     33.89 o 
  -8   0   9     1923.08     1938.48     79.63 o 
  -7   0   9      775.43      754.44     48.08 o 
  -6   0   9      526.30      556.87     28.24 o 
  -5   0   9      275.09      279.13     20.03 o 
  -4   0   9      643.91      690.50     28.37 o 
  -3   0   9      237.11      215.04     17.87 o 
  -2   0   9     2038.79     2034.69     47.34 o 
  -1   0   9      653.30      637.67     53.56 o 
   0   0   9     1488.61     1516.22     39.83 o 
   1   0   9      311.72      297.52     12.95 o 
   2   0   9      531.90      572.13     15.36 o 
   3   0   9        0.17       -2.46      6.08 o 
   4   0   9     1256.63     1239.87     35.34 o 
   5   0   9       39.50       73.21     21.98 o 
   6   0   9      139.64      138.40     15.52 o 
   7   0   9      275.31      277.33     20.87 o 
   8   0   9       53.48       48.07     15.96 o 
 -10   1   9      427.76      465.57     47.73 o 
  -9   1   9      281.69      254.80     39.48 o 
  -8   1   9      163.81      175.20     32.76 o 
  -7   1   9      397.36      357.84     38.38 o 
  -6   1   9     2856.72     2777.64     62.03 o 
  -5   1   9      255.20      296.67     39.17 o 
  -4   1   9     1456.06     1410.95     38.62 o 
  -3   1   9      114.93      103.10     14.19 o 
  -2   1   9      304.49      324.85     18.75 o 
  -1   1   9      922.93      899.48     29.37 o 
   0   1   9     3135.55     3076.00     61.27 o 
   1   1   9      638.59      643.91     14.32 o 
   2   1   9     2513.90     2420.04     33.50 o 
   3   1   9        5.74        6.39      5.28 o 
   4   1   9        0.08       -9.69      8.04 o 
   5   1   9      299.56      300.19     16.95 o 
   6   1   9      789.41      797.59     54.49 o 
   7   1   9      211.31      204.47     32.15 o 
   8   1   9      480.70      512.99     26.79 o 
   9   1   9        0.10       -5.31     14.53 o 
  -9   2   9      261.40      292.60     38.86 o 
  -8   2   9      688.54      685.03     49.12 o 
  -7   2   9       10.85       10.07     24.22 o 
  -6   2   9      447.94      521.84     39.21 o 
  -5   2   9      462.00      460.98     35.71 o 
  -4   2   9      596.24      603.09     51.99 o 
  -3   2   9     3071.08     3153.85     62.42 o 
  -2   2   9     3558.27     3454.45     65.74 o 
  -1   2   9     1838.41     1811.41     42.19 o 
   0   2   9     1788.45     1763.53     29.54 o 
   1   2   9      421.53      413.59     11.33 o 
   2   2   9       32.89       43.44      6.39 o 
   3   2   9     1366.04     1349.21     33.21 o 
   4   2   9      803.98      804.80     37.02 o 
   5   2   9      531.52      513.06     20.87 o 
   6   2   9      788.01      795.68     32.03 o 
   7   2   9      159.77      188.95     16.44 o 
   8   2   9       20.65       14.09     12.69 o 
   9   2   9      266.52      259.49     21.64 o 
  -9   3   9       15.38       63.66     32.49 o 
  -8   3   9       96.56      132.34     30.14 o 
  -7   3   9      544.55      622.72     44.59 o 
  -6   3   9       68.84       40.67     23.71 o 
  -5   3   9      787.70      813.75     30.25 o 
  -4   3   9     1027.01     1022.77     31.83 o 
  -3   3   9      580.07      576.20     24.10 o 
  -2   3   9        2.06       -1.71      9.05 o 
  -1   3   9     3134.56     3110.70     44.28 o 
   0   3   9       86.72       73.96      7.48 o 
   1   3   9     5392.08     5265.97     59.02 o 
   2   3   9      238.04      224.33      9.24 o 
   3   3   9      106.62       89.19      8.11 o 
   4   3   9       81.32       66.03      9.48 o 
   5   3   9     1526.56     1557.11     35.94 o 
   6   3   9      163.44      157.01     14.18 o 
   7   3   9     1342.01     1232.26     34.40 o 
   8   3   9        2.60        0.16     11.46 o 
   9   3   9      180.88      178.79     18.89 o 
  10   3   9        9.53       -7.79     13.95 o 
  -9   4   9      944.58      942.35     60.89 o 
  -8   4   9       48.44       38.29     27.65 o 
  -7   4   9     1276.73     1260.38     61.51 o 
  -6   4   9     1373.39     1499.06     63.76 o 
  -5   4   9        3.94       18.33     18.53 o 
  -4   4   9      566.84      554.83     24.28 o 
  -3   4   9     4394.37     4393.14     77.80 o 
  -2   4   9      644.24      669.44     23.97 o 
  -1   4   9     2005.24     1994.03     42.73 o 
   0   4   9      303.22      290.85     16.00 o 
   1   4   9      368.66      387.68     13.34 o 
   2   4   9      897.38      863.86     16.84 o 
   3   4   9     2773.69     2729.97     36.14 o 
   4   4   9      448.22      457.68     17.72 o 
   5   4   9      771.39      782.72     24.10 o 
   6   4   9       20.20       22.86      9.37 o 
   7   4   9        9.82        5.66     10.41 o 
   8   4   9      556.07      595.03     51.52 o 
   9   4   9      252.27      282.79     23.33 o 
  10   4   9      214.53      185.61     20.19 o 
  -8   5   9      223.55      237.64     38.94 o 
  -7   5   9      552.58      600.08     28.81 o 
  -6   5   9      846.75      800.46     47.90 o 
  -5   5   9     1228.53     1265.94     55.50 o 
  -4   5   9       31.80       26.93     18.18 o 
  -3   5   9        1.71        3.45     10.21 o 
  -2   5   9     1706.13     1746.12     39.25 o 
  -1   5   9      912.83      903.02     25.99 o 
   0   5   9     4856.29     4668.25     77.84 o 
   1   5   9     1524.17     1458.60     33.96 o 
   2   5   9      773.43      779.82     18.85 o 
   3   5   9       46.57       36.76      5.47 o 
   4   5   9      682.05      658.98     16.46 o 
   5   5   9      445.36      464.09     14.46 o 
   6   5   9     1272.46     1322.88     33.77 o 
   7   5   9      931.53      880.76     61.88 o 
   8   5   9      281.87      268.90     18.74 o 
   9   5   9       69.66       68.12     14.61 o 
  10   5   9      233.66      225.79     21.04 o 
  11   5   9        1.26       27.42     16.41 o 
  -8   6   9      684.73      718.69     42.19 o 
  -7   6   9       55.62       70.60     22.42 o 
  -6   6   9      452.72      453.79     24.31 o 
  -5   6   9      746.35      751.46     28.69 o 
  -4   6   9     2173.58     2157.86     38.37 o 
  -3   6   9      170.62      175.25     20.56 o 
  -2   6   9     1742.95     1754.94     30.46 o 
  -1   6   9      430.58      403.08     12.93 o 
   0   6   9      681.66      694.17     25.00 o 
   1   6   9        7.59        6.39      5.25 o 
   2   6   9     5421.00     5263.85    142.03 o 
   3   6   9        1.99        0.96      5.12 o 
   4   6   9     1200.31     1117.01     22.43 o 
   5   6   9       37.65       40.16      6.09 o 
   6   6   9        1.15       -4.93      8.95 o 
   7   6   9        1.33        5.18     10.24 o 
   8   6   9      824.24      875.49     58.44 o 
   9   6   9        2.74        2.90     11.79 o 
  10   6   9      173.93      179.96     40.24 o 
  11   6   9       73.87       75.22     17.77 o 
  -7   7   9       31.17       29.94     19.37 o 
  -6   7   9     1721.96     1748.51     62.11 o 
  -5   7   9       81.97       97.41     14.41 o 
  -4   7   9      541.39      580.40     26.08 o 
  -3   7   9      196.83      217.78     13.47 o 
  -2   7   9     1562.16     1562.15     25.95 o 
  -1   7   9      647.09      642.86     15.67 o 
   0   7   9     3747.75     3803.15     46.30 o 
   1   7   9        7.18        3.15      5.34 o 
   2   7   9        5.11       12.83      5.84 o 
   3   7   9      785.11      783.65     18.77 o 
   4   7   9     2025.19     1972.30     28.34 o 
   5   7   9     2420.82     2381.93     32.62 o 
   6   7   9     1391.04     1381.10     22.84 o 
   7   7   9      157.07      132.69     14.26 o 
   8   7   9      138.04      132.70     17.40 o 
   9   7   9      356.74      319.95     21.08 o 
  10   7   9      145.83      131.92     17.30 o 
  11   7   9      210.36      177.27     20.11 o 
  -7   8   9       52.03       13.86     19.80 o 
  -6   8   9       13.38       14.38     18.23 o 
  -5   8   9     1162.31     1099.74     29.36 o 
  -4   8   9     1352.29     1403.29     32.14 o 
  -3   8   9      903.52      871.85     30.01 o 
  -2   8   9      525.33      531.88     23.55 o 
  -1   8   9      429.88      388.20     20.14 o 
   0   8   9       99.58      104.57      9.64 o 
   1   8   9     3484.81     3408.85     42.01 o 
   2   8   9      250.54      253.90     13.65 o 
   3   8   9     1914.24     1904.65     46.60 o 
   4   8   9      949.69      860.01     20.17 o 
   5   8   9      438.05      439.85     25.63 o 
   6   8   9        4.94       -2.96      5.80 o 
   7   8   9     1567.33     1608.21     40.13 o 
   8   8   9      143.62      158.20     15.64 o 
   9   8   9     1037.53     1040.04     33.94 o 
  10   8   9      148.98      169.35     18.25 o 
  11   8   9        1.20       -4.67     13.97 o 
  -6   9   9      126.52      136.67     19.55 o 
  -5   9   9      148.88      154.26     14.98 o 
  -4   9   9      178.13      159.05     14.46 o 
  -3   9   9      825.43      847.36     37.32 o 
  -2   9   9       30.78       49.49     12.96 o 
  -1   9   9     2499.66     2411.49     65.10 o 
   0   9   9      327.36      285.36     18.26 o 
   1   9   9     1555.27     1458.17     89.79 o 
   2   9   9      241.96      257.28     16.42 o 
   3   9   9      468.97      511.22     21.63 o 
   4   9   9     1194.84     1160.35     31.65 o 
   5   9   9     2330.33     2259.75     46.49 o 
   6   9   9        4.92        3.67      5.16 o 
   7   9   9      733.80      712.45     24.31 o 
   8   9   9      213.46      160.86     31.13 o 
   9   9   9      231.93      240.03     21.68 o 
  10   9   9       67.34       52.14     15.52 o 
  11   9   9      368.72      394.05     29.51 o 
  -5  10   9      769.93      789.33     27.81 o 
  -4  10   9      201.33      179.70     22.80 o 
  -3  10   9      736.23      875.58     64.43 o 
  -2  10   9       21.86       38.53     13.04 o 
  -1  10   9        4.28       -9.01     10.34 o 
   0  10   9      332.16      313.41     21.06 o 
   1  10   9      961.82      902.49     30.65 o 
   2  10   9      295.75      336.37     19.81 o 
   3  10   9     1981.02     1905.79     47.44 o 
   4  10   9       57.55       51.42     11.22 o 
   5  10   9        8.26       21.98      9.82 o 
   6  10   9     1004.42      974.04     29.13 o 
   7  10   9     1056.89     1041.41     35.97 o 
   8  10   9      870.69      895.43     30.69 o 
   9  10   9      140.42      132.55     16.01 o 
  10  10   9       16.72       17.39     15.07 o 
  11  10   9        7.50       -0.99     14.81 o 
  -4  11   9      337.45      311.96     29.92 o 
  -3  11   9       93.99      110.68     23.78 o 
  -2  11   9     1219.47     1196.26     38.86 o 
  -1  11   9      410.29      423.65     24.29 o 
   0  11   9      790.39      794.98     30.73 o 
   1  11   9      426.84      389.21     24.29 o 
   2  11   9       45.81       64.39     13.20 o 
   3  11   9      125.56      143.03     15.77 o 
   4  11   9     1967.35     1951.30     46.43 o 
   5  11   9      384.98      410.76     21.80 o 
   6  11   9      286.49      259.61     17.94 o 
   7  11   9       99.80      106.73     14.11 o 
   8  11   9      305.88      286.58     28.76 o 
   9  11   9       18.16       -3.32     17.97 o 
  10  11   9      411.65      402.79     24.91 o 
  11  11   9        8.88       18.79     15.88 o 
  -3  12   9      164.38      178.88     21.07 o 
  -2  12   9        0.75       10.41     15.23 o 
  -1  12   9       53.96       32.52     15.25 o 
   0  12   9     1290.43     1251.20     40.36 o 
   1  12   9        8.67       25.16     13.14 o 
   2  12   9     1780.21     1722.58     45.93 o 
   3  12   9        4.32       -8.28     11.01 o 
   4  12   9       18.31       21.59     12.44 o 
   5  12   9       72.90       67.19     14.40 o 
   6  12   9      778.44      771.44     29.76 o 
   7  12   9       77.29       83.72     14.18 o 
   8  12   9      579.55      570.06     21.67 o 
   9  12   9        1.58      -13.72     17.57 o 
  10  12   9        4.68        3.87     18.89 o 
  11  12   9       85.79      137.44     28.38 o 
  -2  13   9      406.85      400.98     27.37 o 
  -1  13   9        1.90       11.30     15.15 o 
   0  13   9      227.04      278.68     27.41 o 
   1  13   9      267.01      254.23     21.90 o 
   2  13   9      248.94      246.92     21.46 o 
   3  13   9      631.64      633.09     29.89 o 
   4  13   9      962.04      960.22     35.20 o 
   5  13   9      217.12      240.61     25.87 o 
   6  13   9      174.41      184.84     18.54 o 
   7  13   9       48.51       49.93     17.39 o 
   8  13   9      112.68      111.55     16.61 o 
   9  13   9      393.19      387.01     33.86 o 
  10  13   9      103.72      117.20     27.00 o 
   0  14   9      119.35      139.01     20.97 o 
   1  14   9      792.71      856.76     36.61 o 
   2  14   9      257.23      296.10     24.05 o 
   3  14   9       17.51       10.32     14.38 o 
   4  14   9        6.72        5.09     14.06 o 
   5  14   9      544.61      523.06     28.12 o 
   6  14   9       80.46      111.67     18.22 o 
   7  14   9      761.60      769.73     33.09 o 
   8  14   9       55.26       50.22     15.42 o 
   9  14   9       11.16      -14.05     20.76 o 
   2  15   9      175.32      133.14     34.17 o 
   3  15   9      836.96      837.31    119.09 o 
   4  15   9       73.85       61.03     17.94 o 
   5  15   9      239.52      243.33     23.20 o 
   6  15   9       10.13       -0.88     15.26 o 
   7  15   9       82.33      100.81     18.61 o 
   8  15   9       70.75       88.85     18.39 o 
  -6  -6  10      193.87      175.39     31.75 o 
  -5  -6  10      360.52      326.27     27.70 o 
  -4  -6  10      512.70      514.82     53.78 o 
  -3  -6  10       68.39       82.68     20.94 o 
  -2  -6  10       53.85       51.30     17.86 o 
  -1  -6  10      299.14      324.83     21.43 o 
  -7  -5  10      192.98      160.14     28.35 o 
  -6  -5  10      346.52      393.04     33.25 o 
  -5  -5  10       11.65        6.94     22.36 o 
  -4  -5  10       33.91       17.90     17.54 o 
  -3  -5  10      466.23      494.03     29.58 o 
  -2  -5  10      460.51      463.13     28.30 o 
  -1  -5  10      204.77      214.39     22.59 o 
   0  -5  10      486.75      482.11     24.04 o 
   1  -5  10        6.22       -4.23     17.38 o 
   2  -5  10       17.23       26.92     25.19 o 
  -8  -4  10      183.59      129.77     24.29 o 
  -7  -4  10       73.05       70.97     20.65 o 
  -6  -4  10        0.65        2.91     18.06 o 
  -5  -4  10      779.79      776.72     35.29 o 
  -4  -4  10      486.19      465.37     53.14 o 
  -3  -4  10       65.98       83.11     18.67 o 
  -2  -4  10      131.53      106.72     18.70 o 
  -1  -4  10      174.74      168.79     20.40 o 
   0  -4  10        0.17      -14.42     15.19 o 
   1  -4  10     1498.18     1508.90     37.67 o 
   2  -4  10      265.31      274.43     33.93 o 
   3  -4  10       50.41       95.16     27.76 o 
  -8  -3  10        0.97      -27.28     18.19 o 
  -7  -3  10      918.51      892.88     39.32 o 
  -6  -3  10       72.91       64.02     18.71 o 
  -5  -3  10       11.02       -4.69     15.96 o 
  -4  -3  10      344.87      334.35     34.64 o 
  -3  -3  10      778.37      819.05     34.15 o 
  -2  -3  10      148.87      158.44     24.19 o 
  -1  -3  10     1223.06     1209.79    138.55 o 
   0  -3  10       78.27       54.29     16.95 o 
   1  -3  10        7.34        3.40     14.65 o 
   2  -3  10     1091.12     1081.77     55.03 o 
   3  -3  10     1133.82     1094.90     57.83 o 
   4  -3  10      406.56      485.70     42.19 o 
  -9  -2  10      382.55      430.99     46.99 o 
  -8  -2  10      270.10      233.41     36.61 o 
  -7  -2  10      135.23      129.94     21.30 o 
  -6  -2  10     1106.83     1132.15     68.49 o 
  -5  -2  10     1384.64     1343.66     43.24 o 
  -4  -2  10      171.69      203.49     26.91 o 
  -3  -2  10      197.05      224.73     21.06 o 
  -2  -2  10      510.51      504.49     66.55 o 
  -1  -2  10       85.92       85.48     16.31 o 
   0  -2  10      727.05      676.56     30.73 o 
   1  -2  10      475.07      457.58     26.54 o 
   2  -2  10      150.93      164.94     19.39 o 
   3  -2  10      145.55      111.08     25.59 o 
   4  -2  10      234.81      180.19     30.44 o 
   5  -2  10        7.24        2.83     13.62 o 
   6  -2  10      524.11      577.45     42.54 o 
  -9  -1  10       36.40       40.40     30.68 o 
  -8  -1  10     1356.29     1379.07     68.61 o 
  -7  -1  10      336.78      321.65     53.31 o 
  -6  -1  10       16.74       22.55     16.46 o 
  -5  -1  10       32.74       37.47     15.50 o 
  -4  -1  10     1578.15     1603.30     45.74 o 
  -3  -1  10      280.24      266.18     37.16 o 
  -2  -1  10     2068.56     2056.00     64.91 o 
  -1  -1  10      633.41      583.54     27.63 o 
   0  -1  10      393.25      389.98     23.65 o 
   1  -1  10      445.21      420.69     27.37 o 
   2  -1  10      913.89      905.43     35.31 o 
   3  -1  10        3.92       10.94     19.24 o 
   4  -1  10      513.24      532.20     25.05 o 
   5  -1  10      162.34      182.23     24.70 o 
   6  -1  10       26.09        8.29     18.42 o 
  -9   0  10      181.83      173.55     38.04 o 
  -8   0  10      426.88      375.05     42.70 o 
  -7   0  10      357.86      339.97     26.51 o 
  -6   0  10     1793.23     1792.41     63.51 o 
  -5   0  10       66.92       64.17     17.15 o 
  -4   0  10      705.67      689.62     29.85 o 
  -3   0  10      213.38      258.70     57.91 o 
  -2   0  10      131.70      129.86     16.36 o 
  -1   0  10      385.33      400.61     42.62 o 
   0   0  10     1339.32     1285.63     62.11 o 
   1   0  10       22.88       15.73     12.83 o 
   2   0  10      355.95      343.55     32.31 o 
   3   0  10      321.10      339.33     14.96 o 
   4   0  10       20.50       35.94      9.46 o 
   5   0  10      580.17      600.97     25.33 o 
   6   0  10      200.07      206.69     18.20 o 
   7   0  10      115.06       96.84     28.96 o 
  -9   1  10       91.07      128.47     36.98 o 
  -8   1  10      436.72      395.14     40.93 o 
  -7   1  10       27.54       32.68     25.25 o 
  -6   1  10       49.03       32.21     17.81 o 
  -5   1  10      874.87      850.36     33.07 o 
  -4   1  10       40.04       40.31     14.06 o 
  -3   1  10      535.50      535.28     49.87 o 
  -2   1  10      654.83      634.46     41.49 o 
  -1   1  10       13.79       15.56     11.89 o 
   0   1  10      107.40      105.32     28.45 o 
   1   1  10     1431.47     1439.20     46.63 o 
   2   1  10      321.40      342.53     12.52 o 
   3   1  10      961.79      946.41     22.93 o 
   4   1  10      517.87      499.41     33.14 o 
   5   1  10       39.07       35.68     19.12 o 
   6   1  10       60.99       71.27     13.36 o 
   7   1  10      364.22      379.43     22.93 o 
   8   1  10       10.37       13.97     14.21 o 
  -9   2  10      246.00      260.14     42.17 o 
  -8   2  10       16.93       26.94     27.89 o 
  -7   2  10     1634.85     1595.29     71.13 o 
  -6   2  10        6.18        7.70     18.87 o 
  -5   2  10     1147.62     1181.12     59.80 o 
  -4   2  10      588.61      615.99     49.49 o 
  -3   2  10       48.15       45.58     13.04 o 
  -2   2  10       18.87       10.98     11.54 o 
  -1   2  10     4224.63     4251.89     78.79 o 
   0   2  10       29.33       34.75     12.54 o 
   1   2  10     2238.82     2175.00     36.91 o 
   2   2  10      119.41      112.86      8.05 o 
   3   2  10      173.70      175.53      9.98 o 
   4   2  10       24.07       24.25      9.27 o 
   5   2  10     1074.12     1139.03     50.47 o 
   6   2  10        8.14        2.36     10.91 o 
   7   2  10      509.17      476.35     28.83 o 
   8   2  10      145.59      161.84     18.30 o 
   9   2  10       11.82       21.92     15.15 o 
  -9   3  10     1005.80     1081.20     65.42 o 
  -8   3  10        6.19       20.47     26.68 o 
  -7   3  10      135.14      155.25     30.12 o 
  -6   3  10      114.36      100.49     27.98 o 
  -5   3  10     2054.21     2056.87     50.64 o 
  -4   3  10      365.02      367.15     21.72 o 
  -3   3  10     1927.69     1857.32     45.06 o 
  -2   3  10       85.21      114.87     14.68 o 
  -1   3  10      234.10      177.23     36.19 o 
   0   3  10      776.52      760.26     28.77 o 
   1   3  10      883.15      860.08     16.86 o 
   2   3  10      949.15      907.82     19.43 o 
   3   3  10     1642.03     1614.37     34.36 o 
   4   3  10        2.73       -2.16     10.95 o 
   5   3  10      129.78      128.91     12.92 o 
   6   3  10      639.17      585.04     23.91 o 
   7   3  10       38.00       52.04     12.31 o 
   8   3  10      521.36      512.62     26.27 o 
   9   3  10       87.95       90.99     17.61 o 
  -8   4  10      673.45      720.01     54.46 o 
  -7   4  10      954.89      952.90     56.99 o 
  -6   4  10     3597.58     3662.41    111.19 o 
  -5   4  10      263.53      302.28     21.89 o 
  -4   4  10       63.72       55.67     20.15 o 
  -3   4  10       31.78       31.03     12.32 o 
  -2   4  10     2785.69     2742.04     55.87 o 
  -1   4  10     1000.69      958.48     56.69 o 
   0   4  10     2453.87     2404.14     37.73 o 
   1   4  10      795.70      828.29     20.07 o 
   2   4  10       54.04       50.59      6.67 o 
   3   4  10       12.20       15.96      9.07 o 
   4   4  10     1681.25     1641.61     35.77 o 
   5   4  10      233.83      241.92     21.22 o 
   6   4  10      948.81      898.11     28.26 o 
   7   4  10      282.36      262.63     18.07 o 
   8   4  10        3.21       -2.25     12.43 o 
   9   4  10       54.18       69.65     16.20 o 
  10   4  10      371.36      424.13     26.83 o 
  -8   5  10       10.97        2.44     15.78 o 
  -7   5  10      110.83      128.95     18.95 o 
  -6   5  10      880.91      884.70     51.62 o 
  -5   5  10       30.63       30.43     22.46 o 
  -4   5  10     2648.21     2619.58     56.35 o 
  -3   5  10      191.22      220.04     17.27 o 
  -2   5  10      881.79      836.14     29.17 o 
  -1   5  10      130.00      124.42     13.51 o 
   0   5  10     1669.43     1717.58     39.67 o 
   1   5  10      183.31      205.58     10.82 o 
   2   5  10     4315.91     4206.51     58.70 o 
   3   5  10        8.02        6.15      5.95 o 
   4   5  10      338.07      312.18     15.39 o 
   5   5  10       84.02       98.59     15.40 o 
   6   5  10      880.91      884.19     27.45 o 
   7   5  10      481.26      430.39     21.49 o 
   8   5  10      981.16      906.19     58.15 o 
   9   5  10        0.93       15.19     13.48 o 
  10   5  10       60.29       16.23     20.73 o 
  -7   6  10       26.90       39.48     15.99 o 
  -6   6  10     1199.62     1282.30     61.52 o 
  -5   6  10        3.23        2.91     12.78 o 
  -4   6  10       18.85       15.91     12.17 o 
  -3   6  10      615.60      667.33     26.19 o 
  -2   6  10     2748.10     2713.37     53.67 o 
  -1   6  10      820.63      771.86     25.12 o 
   0   6  10     1798.51     1814.29     39.64 o 
   1   6  10       10.31       13.79      7.17 o 
   2   6  10      570.23      569.83     17.40 o 
   3   6  10       46.61       66.11      7.24 o 
   4   6  10     2670.32     2631.31     42.15 o 
   5   6  10     1387.18     1294.83     41.50 o 
   6   6  10       69.19       75.24     19.59 o 
   7   6  10        0.61       10.99     11.00 o 
   8   6  10        2.31        1.18     13.70 o 
   9   6  10      275.86      243.04     19.68 o 
  10   6  10      151.50      176.28     19.81 o 
  -7   7  10      264.62      254.73     30.21 o 
  -6   7  10      225.34      262.61     28.86 o 
  -5   7  10     1686.42     1692.84     61.75 o 
  -4   7  10      538.95      547.45     44.87 o 
  -3   7  10      122.77      122.82     15.11 o 
  -2   7  10        0.71        6.40      7.04 o 
  -1   7  10     1112.04     1147.17     22.04 o 
   0   7  10       86.17       90.43     10.56 o 
   1   7  10     2239.25     2270.27     32.38 o 
   2   7  10      247.80      242.95     13.27 o 
   3   7  10      789.55      818.34     20.19 o 
   4   7  10       85.39       76.18      6.63 o 
   5   7  10      317.53      352.98     12.15 o 
   6   7  10      121.93      106.09     13.01 o 
   7   7  10     1561.70     1535.40     43.98 o 
   8   7  10        6.41       12.82     11.97 o 
   9   7  10      152.24      160.74     37.72 o 
  10   7  10       33.84       18.66     20.62 o 
  11   7  10      133.60      113.27     18.82 o 
  -6   8  10      185.86      168.78     26.97 o 
  -5   8  10       44.79       42.26     19.26 o 
  -4   8  10      232.24      255.53     16.20 o 
  -3   8  10     1709.10     1741.22     44.05 o 
  -2   8  10       16.60       14.87     11.38 o 
  -1   8  10      868.62      880.70     44.52 o 
   0   8  10        8.48       -3.52      6.12 o 
   1   8  10      181.61      202.59      9.80 o 
   2   8  10      278.88      292.89     11.11 o 
   3   8  10      559.52      567.68     17.36 o 
   4   8  10       64.63       61.91      8.56 o 
   5   8  10     1639.90     1604.45     30.13 o 
   6   8  10       92.37       95.46     13.69 o 
   7   8  10       10.41      -15.15     12.97 o 
   8   8  10      154.93      128.72     15.91 o 
   9   8  10      574.28      597.20     27.28 o 
  10   8  10       64.77       53.06     18.52 o 
  11   8  10      353.66      385.40     26.22 o 
  -6   9  10      634.56      716.34     45.55 o 
  -5   9  10     1048.85     1134.60     38.40 o 
  -4   9  10       70.19       78.87     22.40 o 
  -3   9  10      276.23      294.51     20.84 o 
  -2   9  10       93.00       65.13     17.99 o 
  -1   9  10      455.99      421.04     22.28 o 
   0   9  10     1253.04     1265.79     36.13 o 
   1   9  10     1253.65     1330.39     36.23 o 
   2   9  10      632.78      623.31     24.73 o 
   3   9  10     1502.66     1391.00     35.79 o 
   4   9  10        7.69       26.36      9.48 o 
   5   9  10      206.45      203.16     14.98 o 
   6   9  10     1307.91     1277.66     37.10 o 
   7   9  10      848.21      834.36     29.71 o 
   8   9  10       80.72       71.78     14.16 o 
   9   9  10       85.61       97.48     16.53 o 
  10   9  10      111.54       77.80     16.70 o 
  11   9  10        5.24        4.91     14.77 o 
  -5  10  10      182.34      184.19     29.31 o 
  -4  10  10      675.69      698.78     26.27 o 
  -3  10  10      217.45      239.09     20.91 o 
  -2  10  10      857.94      848.19     32.57 o 
  -1  10  10      372.92      371.97     22.62 o 
   0  10  10        3.44        1.84     13.06 o 
   1  10  10      125.64      133.84     14.97 o 
   2  10  10     1944.47     1954.46     49.78 o 
   3  10  10      114.99      105.91     14.17 o 
   4  10  10     1865.80     1793.45     42.74 o 
   5  10  10       96.76      107.98     13.27 o 
   6  10  10        1.95        7.53      7.97 o 
   7  10  10       29.44       21.58     13.09 o 
   8  10  10      575.57      571.54     26.12 o 
   9  10  10        6.60       10.08     13.68 o 
  10  10  10      405.49      415.81     25.19 o 
  11  10  10        4.09       -2.15     14.93 o 
  -4  11  10      160.55      156.91     33.75 o 
  -3  11  10      106.03      101.63     29.74 o 
  -2  11  10      363.66      367.66     53.13 o 
  -1  11  10      154.49      139.79     18.00 o 
   0  11  10     2330.28     2325.97     65.52 o 
   1  11  10      398.08      319.88     33.71 o 
   2  11  10      560.06      536.52     25.61 o 
   3  11  10        4.81       12.20     12.07 o 
   4  11  10      608.87      617.41     40.25 o 
   5  11  10       93.06       70.57     13.09 o 
   6  11  10     1512.72     1544.94     39.56 o 
   7  11  10       69.37       78.45     10.73 o 
   8  11  10      431.52      365.27     32.08 o 
   9  11  10        3.30       19.78     18.22 o 
  10  11  10       63.76       60.67     26.26 o 
  11  11  10       54.99       36.88     29.56 o 
  -3  12  10      319.78      278.81     24.35 o 
  -2  12  10      344.42      344.57     33.82 o 
  -1  12  10       18.35       27.16     14.45 o 
   0  12  10       27.42       44.25     14.78 o 
   1  12  10      379.91      344.41     44.06 o 
   2  12  10      442.56      460.62     25.33 o 
   3  12  10      552.03      571.79     27.25 o 
   4  12  10      496.67      480.17     43.60 o 
   5  12  10       60.53       45.77     13.10 o 
   6  12  10        1.99       -4.24     12.33 o 
   7  12  10      290.25      332.59     20.66 o 
   8  12  10      164.07      174.08     24.79 o 
   9  12  10      487.10      435.42     36.22 o 
  10  12  10       75.79       57.76     22.48 o 
  -2  13  10       18.75       43.23     17.40 o 
  -1  13  10      998.89     1039.95     76.22 o 
   0  13  10      116.06      173.81     21.00 o 
   1  13  10      528.23      517.54     28.72 o 
   2  13  10      103.11      150.88     44.24 o 
   3  13  10       83.38       85.36     16.33 o 
   4  13  10       20.20       30.39     14.08 o 
   5  13  10     1112.64     1086.61     66.28 o 
   6  13  10       41.31       36.65     13.95 o 
   7  13  10      348.22      338.58     22.53 o 
   8  13  10        6.97      -14.70      9.80 o 
   9  13  10      100.11      117.44     24.29 o 
  10  13  10       28.95       25.74     22.43 o 
   0  14  10      182.67      172.74     22.18 o 
   1  14  10      550.99      500.27     30.06 o 
   2  14  10      155.55      133.09     19.92 o 
   3  14  10      658.02      681.90     47.56 o 
   4  14  10        7.78       22.64     19.12 o 
   5  14  10        0.80       -0.18     13.56 o 
   6  14  10      111.56      141.50     34.98 o 
   7  14  10      359.43      426.06     25.95 o 
   8  14  10      182.79      187.81     20.33 o 
   9  14  10      255.41      230.72     31.62 o 
   2  15  10       27.87       16.80     16.37 o 
   3  15  10       52.97       62.05     18.17 o 
   4  15  10      502.83      483.41     57.02 o 
   5  15  10      276.30      290.82     24.62 o 
   6  15  10      501.69      563.74     31.10 o 
   7  15  10       71.54       79.84     18.25 o 
   8  15  10        7.78       -9.13     24.00 o 
  -5  -5  11      514.69      622.59     41.80 o 
  -4  -5  11       78.63       83.40     22.05 o 
  -3  -5  11        0.03       -4.12     17.64 o 
  -2  -5  11       15.70       28.46     18.92 o 
  -1  -5  11      495.74      588.96     32.58 o 
  -6  -4  11      140.69      167.03     24.58 o 
  -5  -4  11       61.71       44.05     31.94 o 
  -4  -4  11      150.82      155.06     22.76 o 
  -3  -4  11      668.02      720.39     36.30 o 
  -2  -4  11       52.31       35.80     18.41 o 
  -1  -4  11       30.96       35.00     17.88 o 
   0  -4  11      309.95      328.60     27.21 o 
   1  -4  11       20.70       17.34     24.64 o 
   2  -4  11       90.18      117.45     29.34 o 
  -7  -3  11      305.17      248.84     27.83 o 
  -6  -3  11      596.29      561.37     33.86 o 
  -5  -3  11      503.08      546.10     33.03 o 
  -4  -3  11       39.74       50.47     18.56 o 
  -3  -3  11       75.24       63.72     21.98 o 
  -2  -3  11     1186.80     1150.34     41.35 o 
  -1  -3  11        9.88       13.07     26.83 o 
   0  -3  11      634.74      658.43     50.38 o 
   1  -3  11      667.82      666.12     34.55 o 
   2  -3  11       19.51       41.97     24.78 o 
   3  -3  11      267.25      255.07     35.27 o 
  -8  -2  11      293.45      303.85     29.56 o 
  -7  -2  11      218.20      244.47     26.78 o 
  -6  -2  11      209.95      180.97     23.11 o 
  -5  -2  11       22.26       32.83     17.83 o 
  -4  -2  11     1714.58     1769.43     51.64 o 
  -3  -2  11      216.76      175.50     21.38 o 
  -2  -2  11      425.93      443.61     36.09 o 
  -1  -2  11      168.39      200.03     21.04 o 
   0  -2  11      293.68      324.14     24.69 o 
   1  -2  11      173.64      184.10     21.72 o 
   2  -2  11      765.54      788.59     53.45 o 
   3  -2  11       30.31       10.12     22.34 o 
   4  -2  11      131.87       86.97     27.77 o 
  -8  -1  11      713.44      708.39     54.22 o 
  -7  -1  11      298.41      340.97     57.83 o 
  -6  -1  11      539.38      584.78     32.26 o 
  -5  -1  11        1.43       31.42     17.25 o 
  -4  -1  11        1.04       27.31     15.80 o 
  -3  -1  11      612.30      644.07     35.37 o 
  -2  -1  11      921.32      948.44     36.10 o 
  -1  -1  11      900.28      838.30     45.18 o 
   0  -1  11     1259.84     1270.77     41.57 o 
   1  -1  11       66.07       21.58     15.48 o 
   2  -1  11      104.00       90.94     18.28 o 
   3  -1  11      360.95      317.68     34.61 o 
   4  -1  11      178.07      143.79     27.23 o 
   5  -1  11      272.52      260.03     35.16 o 
  -8   0  11      253.74      289.69     42.69 o 
  -7   0  11      100.53       93.29     20.91 o 
  -6   0  11        3.42      -23.20     15.47 o 
  -5   0  11     1372.24     1398.25     44.61 o 
  -4   0  11      196.69      191.75     20.10 o 
  -3   0  11      789.09      872.19     34.40 o 
  -2   0  11      638.95      636.29     29.84 o 
  -1   0  11       24.79       22.62     14.14 o 
   0   0  11       80.44       82.20     16.49 o 
   1   0  11      688.98      742.48     54.93 o 
   2   0  11      256.96      260.96     72.07 o 
   3   0  11      384.88      404.37     35.77 o 
   4   0  11      243.90      183.12     27.73 o 
   5   0  11        8.31       -8.44     19.86 o 
   6   0  11      136.34      133.93     17.51 o 
  -8   1  11       35.12       22.02     30.85 o 
  -7   1  11      440.20      453.43     30.81 o 
  -6   1  11      337.84      317.41     41.26 o 
  -5   1  11      200.12      187.24     21.06 o 
  -4   1  11       13.78       -6.70     21.74 o 
  -3   1  11     1824.81     1880.41     49.31 o 
  -2   1  11       46.09       25.20     27.06 o 
  -1   1  11     2025.87     2000.33     50.44 o 
   0   1  11        0.42       -2.59     12.70 o 
   1   1  11      178.54      150.95     33.76 o 
   2   1  11      225.24      216.14     37.18 o 
   3   1  11      725.81      743.01     32.60 o 
   4   1  11      110.25       52.94     17.60 o 
   5   1  11      661.46      683.46     26.53 o 
   6   1  11        5.67      -16.80     14.37 o 
   7   1  11      115.97      131.30     18.77 o 
  -8   2  11       82.34       38.99     30.22 o 
  -7   2  11      107.61      129.07     33.08 o 
  -6   2  11      135.72      109.76     19.64 o 
  -5   2  11     1573.50     1601.80     46.76 o 
  -4   2  11      712.10      690.71     49.67 o 
  -3   2  11      901.00      849.08     32.43 o 
  -2   2  11        3.35        8.29     12.76 o 
  -1   2  11       76.28       95.16     15.32 o 
   0   2  11      611.23      616.75     27.70 o 
   1   2  11     1217.20     1149.84     37.07 o 
   2   2  11      474.53      456.69     24.31 o 
   3   2  11      540.83      513.33     16.05 o 
   4   2  11       68.45       54.65     12.52 o 
   5   2  11        2.47       11.49     10.92 o 
   6   2  11      376.68      358.48     34.01 o 
   7   2  11       88.88      105.31     16.01 o 
   8   2  11      179.52      185.46     19.79 o 
  -8   3  11      322.31      286.59     39.09 o 
  -7   3  11      884.77     1022.60     60.71 o 
  -6   3  11       34.72       19.43     16.68 o 
  -5   3  11      275.45      276.43     22.65 o 
  -4   3  11     1012.01      985.59     54.15 o 
  -3   3  11      202.25      219.02     18.98 o 
  -2   3  11     1732.92     1740.28     62.73 o 
  -1   3  11      676.85      660.42     27.76 o 
   0   3  11      526.13      443.93     23.48 o 
   1   3  11      215.70      189.10     17.43 o 
   2   3  11      513.84      499.45     25.03 o 
   3   3  11       83.58       87.71      8.63 o 
   4   3  11     1488.85     1327.18    129.36 o 
   5   3  11      275.91      267.52     35.48 o 
   6   3  11      351.73      362.84     19.93 o 
   7   3  11      136.89      147.15     16.66 o 
   8   3  11      228.05      245.62     21.19 o 
  -8   4  11      154.93      196.98     35.93 o 
  -7   4  11      452.02      499.88     44.11 o 
  -6   4  11      285.46      330.15     38.08 o 
  -5   4  11        0.22        0.13     14.50 o 
  -4   4  11     1163.95     1169.41     40.02 o 
  -3   4  11      228.25      243.61     18.71 o 
  -2   4  11      215.57      227.86     17.85 o 
  -1   4  11      620.03      635.62     26.80 o 
   0   4  11     3720.53     3637.86     71.85 o 
   1   4  11      161.94      121.38     15.95 o 
   2   4  11     1576.00     1502.51     32.00 o 
   3   4  11       64.38       72.83     11.45 o 
   4   4  11        3.22       -4.81      7.68 o 
   5   4  11        1.92       -5.64      9.18 o 
   6   4  11     1063.70      961.72     30.02 o 
   7   4  11       79.74       88.27     23.11 o 
   8   4  11      524.15      543.22     26.90 o 
   9   4  11       62.22       61.73     16.37 o 
  -7   5  11       19.77       57.33     28.83 o 
  -6   5  11      546.49      631.78     47.54 o 
  -5   5  11      266.03      237.82     32.54 o 
  -4   5  11      695.77      693.83     58.62 o 
  -3   5  11      850.13      855.58     30.43 o 
  -2   5  11     2240.51     2243.29     71.01 o 
  -1   5  11      267.56      244.77     20.93 o 
   0   5  11      232.55      234.83     16.85 o 
   1   5  11      545.60      565.44     22.30 o 
   2   5  11      442.09      453.64     16.74 o 
   3   5  11     1617.28     1644.98     32.21 o 
   4   5  11      536.43      532.67     17.67 o 
   5   5  11      455.62      445.03     19.95 o 
   6   5  11      283.06      285.10     17.79 o 
   7   5  11       42.42       54.64     12.69 o 
   8   5  11        4.68        6.68     19.51 o 
   9   5  11      278.75      236.85     23.31 o 
  -7   6  11      774.15      846.91     35.98 o 
  -6   6  11      260.04      302.44     23.18 o 
  -5   6  11     1576.84     1667.58     67.81 o 
  -4   6  11      496.00      448.39     37.65 o 
  -3   6  11      133.64      118.67     16.57 o 
  -2   6  11       25.44       12.38     11.69 o 
  -1   6  11     1953.63     1903.26     43.39 o 
   0   6  11       54.43       64.42     12.59 o 
   1   6  11     1004.72     1031.75     30.61 o 
   2   6  11       31.87       34.45     13.47 o 
   3   6  11      911.58      925.22     19.62 o 
   4   6  11      147.05      158.51     13.97 o 
   5   6  11      955.92     1011.47     22.85 o 
   6   6  11        1.04      -14.12      9.41 o 
   7   6  11      776.60      820.89     29.24 o 
   8   6  11       25.90       20.60     12.77 o 
   9   6  11        8.47        6.92     13.58 o 
  10   6  11       32.71       38.49     16.41 o 
  -6   7  11      103.20       51.27     22.14 o 
  -5   7  11      236.85      198.65     26.67 o 
  -4   7  11       28.02        3.63      9.00 o 
  -3   7  11     1845.34     1908.78     44.46 o 
  -2   7  11       82.05       85.71     10.70 o 
  -1   7  11      578.34      587.92     18.94 o 
   0   7  11       42.21       57.33      7.97 o 
   1   7  11       78.84       90.88      9.81 o 
   2   7  11     1510.67     1529.84     26.11 o 
   3   7  11      282.85      281.02     15.36 o 
   4   7  11      200.33      195.01     11.62 o 
   5   7  11      586.78      600.25     18.30 o 
   6   7  11       82.27       85.88     13.28 o 
   7   7  11      165.63      149.27     23.33 o 
   8   7  11      189.40      129.01     16.19 o 
   9   7  11      453.72      462.11     25.62 o 
  10   7  11       10.27       22.20     16.24 o 
  -6   8  11      279.75      264.50     31.15 o 
  -5   8  11      476.18      460.95     36.76 o 
  -4   8  11        6.17      -22.69     15.13 o 
  -3   8  11        2.04        9.79     15.92 o 
  -2   8  11      366.42      346.58     21.22 o 
  -1   8  11     1289.60     1253.08     36.30 o 
   0   8  11      827.98      895.19     29.17 o 
   1   8  11     1399.49     1419.63     25.32 o 
   2   8  11      182.84      170.54     10.14 o 
   3   8  11       24.67       27.09      9.69 o 
   4   8  11     1371.45     1387.89     24.39 o 
   5   8  11      741.89      716.97     40.66 o 
   6   8  11     1376.03     1286.51     35.61 o 
   7   8  11      250.72      252.18     18.76 o 
   8   8  11       14.02       19.00     12.93 o 
   9   8  11        5.63       -4.37     13.34 o 
  10   8  11      141.83      138.95     18.37 o 
  -5   9  11        6.62       17.47     21.00 o 
  -4   9  11     1277.37     1350.83     58.15 o 
  -3   9  11      213.39      246.24     21.21 o 
  -2   9  11      683.21      661.92     30.26 o 
  -1   9  11      121.56      142.35     16.06 o 
   0   9  11       18.01       22.45     11.42 o 
   1   9  11      134.67      121.03     14.55 o 
   2   9  11     2461.73     2476.96     60.24 o 
   3   9  11      214.91      206.91     22.68 o 
   4   9  11      781.52      735.38     25.70 o 
   5   9  11      202.87      201.25     10.85 o 
   6   9  11      203.41      228.70     13.11 o 
   7   9  11       66.48       64.10     13.31 o 
   8   9  11      710.41      670.68     28.22 o 
   9   9  11        8.89       18.94     19.48 o 
  10   9  11      109.79      124.36     18.89 o 
  -4  10  11       17.96       10.49     14.54 o 
  -3  10  11      121.90      100.77     21.95 o 
  -2  10  11     1111.07     1067.43     36.66 o 
  -1  10  11      107.44       92.11     22.61 o 
   0  10  11     1876.62     1848.21     47.11 o 
   1  10  11        2.57        4.37     11.25 o 
   2  10  11       52.32       52.68     12.72 o 
   3  10  11      440.04      447.52     22.40 o 
   4  10  11      727.57      776.69     27.99 o 
   5  10  11      153.58      164.25     20.19 o 
   6  10  11      636.01      656.04     20.79 o 
   7  10  11       43.03       52.11     17.80 o 
   8  10  11       15.90       10.89     13.41 o 
   9  10  11      110.51      106.87     17.34 o 
  10  10  11      195.67      207.93     21.29 o 
  -3  11  11       68.38       74.37     17.68 o 
  -2  11  11      284.34      305.83     23.54 o 
  -1  11  11      143.90      138.68     18.02 o 
   0  11  11       54.55       60.49     27.57 o 
   1  11  11     1359.68     1296.86     39.52 o 
   2  11  11      553.12      597.34     27.10 o 
   3  11  11      835.52      838.76     30.78 o 
   4  11  11      213.05      182.19     22.61 o 
   5  11  11       28.51       43.54     12.26 o 
   6  11  11       30.93       40.87     11.72 o 
   7  11  11      782.31      808.27     43.57 o 
   8  11  11      153.09      180.95     26.07 o 
   9  11  11      168.93      160.11     27.04 o 
  10  11  11       71.54       62.74     17.59 o 
  -2  12  11       62.66       55.97     18.09 o 
  -1  12  11      965.49     1005.02     38.33 o 
   0  12  11      105.35       95.25     17.58 o 
   1  12  11      236.08      196.49     19.75 o 
   2  12  11        9.71       12.66     12.83 o 
   3  12  11      554.21      583.84     27.95 o 
   4  12  11       26.37       27.69     12.99 o 
   5  12  11     1224.53     1209.50     37.32 o 
   6  12  11        3.37       16.12     11.66 o 
   7  12  11       77.82       97.71     14.02 o 
   8  12  11       35.52       33.48     19.47 o 
   9  12  11      108.12      131.00     25.80 o 
  10  12  11       41.01       40.23     22.47 o 
  -1  13  11       52.99       41.23     23.59 o 
   0  13  11      298.46      320.91     25.28 o 
   1  13  11      664.83      669.69     61.62 o 
   2  13  11      216.17      210.63     20.94 o 
   3  13  11      231.01      211.76     20.71 o 
   4  13  11        1.04       -5.04     12.83 o 
   5  13  11      106.58      100.12     16.39 o 
   6  13  11      103.18       87.96     16.11 o 
   7  13  11      386.16      422.87     24.56 o 
   8  13  11      134.79      121.76     25.78 o 
   9  13  11       45.44       63.57     24.51 o 
   0  14  11       60.55       65.33     35.51 o 
   1  14  11       53.26       64.98     18.16 o 
   2  14  11      211.13      200.60     22.38 o 
   3  14  11      118.72      131.44     26.66 o 
   4  14  11      462.52      485.39     28.41 o 
   5  14  11      156.17      228.01     28.91 o 
   6  14  11       68.48       49.94     15.92 o 
   7  14  11       12.84       22.41     14.63 o 
   3  15  11       20.23        6.32     16.29 o 
   4  15  11       77.63      113.07     34.88 o 
   5  15  11       40.55       32.42     16.80 o 
   6  15  11      516.49      532.59     30.18 o 
   7  15  11       44.95       27.26     15.75 o 
  -3  -4  12       78.53       99.38     22.66 o 
  -2  -4  12      124.14      128.44     22.70 o 
  -5  -3  12       14.86       17.85     19.71 o 
  -4  -3  12      669.21      705.38     37.23 o 
  -3  -3  12      165.16      132.61     22.52 o 
  -2  -3  12      179.90      159.94     35.56 o 
  -1  -3  12      140.73      145.04     25.25 o 
   0  -3  12      146.49      149.95     22.90 o 
   1  -3  12       66.19       82.63     20.90 o 
  -6  -2  12      210.48      207.33     26.26 o 
  -5  -2  12       13.64       35.74     19.40 o 
  -4  -2  12       43.25       89.78     19.68 o 
  -3  -2  12      285.37      312.56     26.40 o 
  -2  -2  12      821.28      859.20     56.99 o 
  -1  -2  12       27.87       21.96     17.61 o 
   0  -2  12      317.61      281.33     41.11 o 
   1  -2  12      146.83      137.64     21.85 o 
   2  -2  12        1.66      -25.33     17.76 o 
   3  -2  12      221.48      242.45     36.24 o 
  -7  -1  12      479.20      493.66     33.15 o 
  -6  -1  12       25.70       16.06     18.91 o 
  -5  -1  12      295.90      289.80     26.48 o 
  -4  -1  12      602.50      609.07     32.90 o 
  -3  -1  12       47.72       64.89     18.53 o 
  -2  -1  12      305.60      323.42     42.66 o 
  -1  -1  12      259.39      287.84     24.46 o 
   0  -1  12        1.11      -10.62     15.56 o 
   1  -1  12      633.99      617.65     70.17 o 
   2  -1  12      276.20      284.12     25.85 o 
   3  -1  12       41.46        7.84     23.17 o 
   4  -1  12      183.71      195.57     33.16 o 
  -7   0  12      500.00      564.08     63.48 o 
  -6   0  12      227.29      229.75     25.57 o 
  -5   0  12       69.90       36.22     32.32 o 
  -4   0  12      140.87      126.68     20.51 o 
  -3   0  12     1123.46     1158.29     41.50 o 
  -2   0  12       10.45       16.61     15.38 o 
  -1   0  12      713.78      663.46     32.08 o 
   0   0  12       77.72       87.59     26.98 o 
   1   0  12        0.34      -11.05     16.22 o 
   2   0  12      221.04      207.32     22.53 o 
   3   0  12      516.56      605.09     44.29 o 
   4   0  12       19.29       22.77     20.93 o 
   5   0  12      253.77      251.56     35.85 o 
  -7   1  12      228.48      209.26     26.07 o 
  -6   1  12      577.23      637.38     34.18 o 
  -5   1  12      871.15      873.24     67.69 o 
  -4   1  12        3.97      -22.32     14.88 o 
  -3   1  12      261.21      264.39     22.77 o 
  -2   1  12      473.63      503.02     27.64 o 
  -1   1  12      219.51      247.50     21.92 o 
   0   1  12      890.23      846.46     62.29 o 
   1   1  12      412.93      393.04     24.99 o 
   2   1  12      116.85      137.55     19.70 o 
   3   1  12      194.90      157.70     25.70 o 
   4   1  12      207.43      241.29     32.93 o 
   5   1  12        4.87        4.35     20.01 o 
   6   1  12      245.14      316.89     37.82 o 
  -7   2  12       64.84       23.11     30.83 o 
  -6   2  12       16.93        4.27     22.83 o 
  -5   2  12       30.51       29.44     17.18 o 
  -4   2  12      875.86      882.56     59.05 o 
  -3   2  12      135.86      104.85     22.47 o 
  -2   2  12     1542.12     1562.20     70.44 o 
  -1   2  12      284.69      255.96     21.39 o 
   0   2  12       88.56       61.26     15.90 o 
   1   2  12        4.89       19.66     16.88 o 
   2   2  12      715.87      734.23     50.41 o 
   3   2  12      134.86      109.91     19.15 o 
   4   2  12      502.49      486.83     39.26 o 
   5   2  12      244.52      267.84     33.75 o 
   6   2  12       18.33       25.91     13.54 o 
   7   2  12      163.35      170.17     27.94 o 
  -7   3  12       98.88       74.86     34.13 o 
  -6   3  12     1271.15     1289.89     44.67 o 
  -5   3  12        5.03       -7.59     15.48 o 
  -4   3  12      530.67      517.76     27.86 o 
  -3   3  12      171.82      161.99     21.95 o 
  -2   3  12      496.16      534.79     44.29 o 
  -1   3  12      294.75      267.31     21.05 o 
   0   3  12     1443.65     1429.12     44.29 o 
   1   3  12       18.40       -1.07     13.45 o 
   2   3  12      214.51      189.75     19.55 o 
   3   3  12      200.54      267.11     21.90 o 
   4   3  12      304.07      280.08     31.11 o 
   5   3  12      405.51      424.23     18.97 o 
   6   3  12      290.69      306.62     26.64 o 
   7   3  12       35.30       37.67     14.64 o 
  -7   4  12        0.34      -12.96     27.41 o 
  -6   4  12        4.34       -8.61     26.86 o 
  -5   4  12      484.27      520.65     28.92 o 
  -4   4  12      961.82      898.29     34.61 o 
  -3   4  12     1020.88     1022.83     35.41 o 
  -2   4  12      809.61      838.32     35.26 o 
  -1   4  12        4.35        4.25     13.01 o 
   0   4  12      168.85      147.04     16.68 o 
   1   4  12     1181.30     1186.46     45.44 o 
   2   4  12     1446.07     1423.54     41.92 o 
   3   4  12     1370.84     1315.27     41.82 o 
   4   4  12       70.41       42.30     17.96 o 
   5   4  12       56.82       73.50     10.95 o 
   6   4  12        2.36       -4.68     11.11 o 
   7   4  12      281.94      295.25     20.64 o 
   8   4  12      115.68      106.89     16.95 o 
  -7   5  12     1322.58     1361.52     71.27 o 
  -6   5  12      111.28      123.70     31.79 o 
  -5   5  12      337.97      377.46     26.51 o 
  -4   5  12      231.31      258.73     21.56 o 
  -3   5  12      828.19      900.95     33.49 o 
  -2   5  12       23.54        5.25     13.70 o 
  -1   5  12     1661.09     1653.53     43.37 o 
   0   5  12       62.32       45.05     13.60 o 
   1   5  12      906.85      878.18     31.51 o 
   2   5  12       26.52       30.93     21.60 o 
   3   5  12      174.11      208.04     13.46 o 
   4   5  12      179.86      178.79     20.15 o 
   5   5  12      825.89      857.75     25.33 o 
   6   5  12       12.49        3.38     10.88 o 
   7   5  12      240.00      248.42     18.73 o 
   8   5  12      103.75      100.78     16.55 o 
  -6   6  12      253.31      220.82     22.68 o 
  -5   6  12      559.02      546.25     43.85 o 
  -4   6  12      135.09      136.33     28.76 o 
  -3   6  12     1121.91     1069.68     35.44 o 
  -2   6  12      161.46      188.88     17.78 o 
  -1   6  12        2.38      -19.65     20.74 o 
   0   6  12      389.81      455.99     22.66 o 
   1   6  12      322.50      331.39     20.35 o 
   2   6  12        8.86        4.27     12.59 o 
   3   6  12     2203.78     2258.51     41.03 o 
   4   6  12        2.19       15.02      7.01 o 
   5   6  12      169.71      165.60     12.65 o 
   6   6  12      337.38      292.65     18.88 o 
   7   6  12      282.39      298.73     40.37 o 
   8   6  12      232.68      226.21     19.58 o 
   9   6  12      204.45      226.79     20.90 o 
  -6   7  12      124.15       74.15     24.47 o 
  -5   7  12      241.28      297.70     31.74 o 
  -4   7  12       36.12       18.84     18.66 o 
  -3   7  12      119.35      124.55     14.55 o 
  -2   7  12      896.71      926.89     44.12 o 
  -1   7  12      276.75      301.79     15.67 o 
   0   7  12      621.74      660.75     21.17 o 
   1   7  12      536.99      586.79     20.00 o 
   2   7  12      230.10      195.88     10.77 o 
   3   7  12       44.31       43.84      8.26 o 
   4   7  12      886.09      889.91     22.88 o 
   5   7  12      226.92      262.37     14.49 o 
   6   7  12      454.81      468.82     23.23 o 
   7   7  12      148.41      136.62     16.04 o 
   8   7  12       44.39       42.26     14.31 o 
   9   7  12        0.35       22.13     14.35 o 
  -5   8  12       11.09       -5.36     19.18 o 
  -3   8  12      172.50      172.78     25.74 o 
  -2   8  12       35.58        6.17     16.98 o 
  -1   8  12      119.58      105.71     21.08 o 
   0   8  12      869.77      907.77     24.10 o 
   1   8  12       11.18       -0.39      7.37 o 
   2   8  12     2162.21     2121.65     33.15 o 
   3   8  12       37.93       32.55      7.79 o 
   4   8  12        3.82       -0.66      7.99 o 
   5   8  12       37.03       25.48      8.88 o 
   6   8  12      377.92      404.91     25.51 o 
   7   8  12       14.11       10.69     12.62 o 
   8   8  12      298.85      278.56     20.56 o 
   9   8  12        0.70      -14.68     13.34 o 
  -5   9  12       93.44       85.57     25.45 o 
  -4   9  12      155.78      144.57     26.41 o 
  -3   9  12      192.35      203.71     27.75 o 
  -2   9  12     1322.26     1408.69     47.17 o 
  -1   9  12      316.45      268.78     20.48 o 
   0   9  12      238.20      278.52     20.09 o 
   1   9  12        3.64       14.19     11.60 o 
   2   9  12      183.00      186.41     19.95 o 
   3   9  12      286.47      279.10     18.61 o 
   4   9  12     1341.15     1327.32     29.08 o 
   5   9  12      164.19      150.17     12.54 o 
   6   9  12      455.28      453.84     23.08 o 
   7   9  12        1.25       -8.34     11.79 o 
   8   9  12       29.73       23.25     20.10 o 
   9   9  12      148.02      138.79     18.59 o 
  -4  10  12      338.57      368.79     36.72 o 
  -3  10  12        5.28       11.72     15.14 o 
  -2  10  12       45.25       36.34     19.89 o 
  -1  10  12      565.02      515.65     35.40 o 
   0  10  12      136.92      134.63     17.63 o 
   1  10  12      920.71      951.83     33.40 o 
   2  10  12      323.76      332.30     27.12 o 
   3  10  12       62.61       54.88     12.98 o 
   4  10  12        5.53        6.62     10.67 o 
   5  10  12      528.37      551.38     19.79 o 
   6  10  12       98.31      105.07     11.71 o 
   7  10  12      780.35      788.56     42.82 o 
   8  10  12       25.09       16.40     13.46 o 
   9  10  12       43.16       17.38     25.38 o 
  -3  11  12     1047.75     1116.09     40.94 o 
  -2  11  12        8.77       11.39     32.60 o 
  -1  11  12      806.20      827.02     33.89 o 
   0  11  12       33.45       45.97     26.18 o 
   1  11  12       19.72       30.70     13.34 o 
   2  11  12        1.20        3.36     20.62 o 
   3  11  12     1630.28     1590.26     71.20 o 
   4  11  12        3.22       13.17     19.16 o 
   5  11  12      745.58      759.50     28.82 o 
   6  11  12        8.55       -1.97      9.19 o 
   7  11  12       48.33       60.66     21.10 o 
   8  11  12       10.69       35.55     20.46 o 
   9  11  12      595.53      654.61     42.40 o 
  -2  12  12      192.94      200.40     39.11 o 
  -1  12  12      329.33      302.19     27.30 o 
   0  12  12      346.16      279.07     23.52 o 
   1  12  12      786.17      813.10     34.07 o 
   2  12  12       69.50       60.09     15.65 o 
   3  12  12       70.12       64.32     15.31 o 
   4  12  12      148.52      128.50     25.75 o 
   5  12  12      230.25      254.30     21.12 o 
   6  12  12      262.06      273.71     26.15 o 
   7  12  12      152.35      130.78     25.06 o 
   8  12  12      144.23      107.58     25.28 o 
   9  12  12        0.13      -20.23     20.36 o 
  -1  13  12      156.03      169.22     21.97 o 
   0  13  12        4.13      -10.48     14.87 o 
   1  13  12        2.07      -13.15     14.23 o 
   2  13  12      664.18      723.86     33.22 o 
   3  13  12       52.61       66.15     16.63 o 
   4  13  12      540.02      589.14     29.74 o 
   5  13  12       12.78      -12.91     12.53 o 
   6  13  12        1.33        2.57     12.28 o 
   7  13  12        2.99      -13.96     10.16 o 
   8  13  12      191.18      206.00     30.25 o 
   1  14  12       12.73       14.86     16.79 o 
   2  14  12      130.65      150.58     20.89 o 
   3  14  12        4.49       -6.77     14.80 o 
   4  14  12      362.82      366.10     26.13 o 
   5  14  12       31.40       22.02     27.57 o 
   6  14  12      767.38      826.07     35.19 o 
   7  14  12       42.53       40.68     16.50 o 
  -4  -2  13      154.21      160.64     24.72 o 
  -3  -2  13       12.30       25.98     20.34 o 
  -2  -2  13       15.70       29.94     19.77 o 
  -1  -2  13      466.14      518.78     68.72 o 
   0  -2  13       72.01       66.61     21.31 o 
  -5  -1  13      421.78      434.07     31.85 o 
  -4  -1  13      174.48      171.49     24.47 o 
  -3  -1  13      858.02      815.96     38.47 o 
  -2  -1  13       19.76       -5.88     21.48 o 
  -1  -1  13      174.06      143.92     22.89 o 
   0  -1  13      103.27      113.18     42.08 o 
   1  -1  13       92.68      150.19     22.95 o 
   2  -1  13      161.72      137.55     22.73 o 
  -6   0  13      373.20      351.40     30.42 o 
  -5   0  13      156.39      182.74     24.55 o 
  -4   0  13        3.34        8.64     18.68 o 
  -3   0  13        2.46       -5.12     16.84 o 
  -2   0  13      578.06      601.18     32.80 o 
  -1   0  13      221.16      251.48     38.43 o 
   0   0  13      241.71      255.09     35.46 o 
   1   0  13      274.97      283.89     26.96 o 
   2   0  13       29.30       29.81     18.98 o 
   3   0  13      105.53      119.44     29.31 o 
   4   0  13      321.62      451.26     43.60 o 
  -6   1  13      235.80      223.01     26.26 o 
  -5   1  13       10.11       18.89     18.83 o 
  -4   1  13     1015.31     1033.62     41.08 o 
  -3   1  13      140.87      140.02     21.42 o 
  -2   1  13      472.49      437.03     40.98 o 
  -1   1  13      115.13      101.01     19.60 o 
   0   1  13      176.87      208.17     22.56 o 
   1   1  13       23.31       20.47     16.83 o 
   2   1  13      943.21     1011.34     42.95 o 
   3   1  13        7.04        9.80     22.92 o 
   4   1  13      287.80      280.63     36.20 o 
   5   1  13       71.56       91.78     29.46 o 
  -6   2  13      402.25      446.45     31.49 o 
  -5   2  13        8.33       -2.47     17.78 o 
  -4   2  13        4.59       12.23     16.38 o 
  -3   2  13      385.67      431.35     34.54 o 
  -2   2  13      865.85      929.53     55.42 o 
  -1   2  13      324.61      339.05     25.97 o 
   0   2  13     1089.00     1025.73     52.25 o 
   1   2  13        1.73       15.22     18.90 o 
   2   2  13       22.23       13.40     16.15 o 
   3   2  13       42.20       70.90     17.94 o 
   4   2  13      668.72      611.94     44.35 o 
   5   2  13      154.31      157.55     29.45 o 
   6   2  13      238.00      209.60     35.15 o 
  -6   3  13       39.59       15.26     19.13 o 
  -5   3  13      546.54      539.37     31.11 o 
  -4   3  13      664.50      641.78     32.51 o 
  -3   3  13      158.65      153.47     33.14 o 
  -2   3  13      196.22      199.05     20.91 o 
  -1   3  13      359.44      404.65     52.55 o 
   0   3  13       29.14       14.38     14.80 o 
   1   3  13      504.64      546.22     29.57 o 
   2   3  13      137.77      165.65     21.55 o 
   3   3  13      228.36      212.63     22.16 o 
   4   3  13       54.52       42.49     23.72 o 
   5   3  13       13.50       21.39     24.11 o 
   6   3  13        0.38        6.27     23.18 o 
  -6   4  13       61.99       44.88     29.52 o 
  -5   4  13        4.42      -20.85     17.04 o 
  -4   4  13      187.41      208.77     22.48 o 
  -3   4  13     1120.38     1122.56     49.04 o 
  -2   4  13        0.16      -20.37     13.58 o 
  -1   4  13      650.42      628.19     29.77 o 
   0   4  13       16.57       -5.93     14.14 o 
   1   4  13      295.81      338.05     23.82 o 
   2   4  13      434.67      457.74     26.72 o 
   3   4  13      519.10      559.78     29.36 o 
   4   4  13       12.12       10.55     20.62 o 
   5   4  13      741.02      716.81     47.38 o 
   6   4  13       21.07       29.54     23.29 o 
   7   4  13       34.36        1.37     13.79 o 
  -6   5  13       73.76       88.14     33.62 o 
  -5   5  13      903.04      919.56     37.50 o 
  -4   5  13        1.55       14.93     15.61 o 
  -3   5  13      509.63      485.22     33.59 o 
  -2   5  13       96.75      103.08     30.40 o 
  -1   5  13       69.63       86.65     18.85 o 
   0   5  13      224.86      213.35     19.86 o 
   1   5  13        9.80       -4.39     13.24 o 
   2   5  13        2.84        7.22     13.45 o 
   3   5  13      347.76      337.99     23.50 o 
   4   5  13       14.87       23.09     20.66 o 
   5   5  13        4.51       13.97      9.63 o 
   6   5  13      270.64      259.78     16.34 o 
   7   5  13      221.28      233.37     19.95 o 
  -6   6  13        5.25        0.36     29.00 o 
  -5   6  13       22.81       39.67     28.40 o 
  -4   6  13      264.14      262.11     23.31 o 
  -3   6  13      436.74      477.90     26.14 o 
  -2   6  13      956.17      983.26     34.45 o 
  -1   6  13      727.37      784.45     31.25 o 
   0   6  13       97.73       96.84     27.38 o 
   1   6  13      185.26      178.66     18.08 o 
   2   6  13     1106.67     1115.08     36.21 o 
   3   6  13       25.71       38.02     15.16 o 
   4   6  13     1292.66     1269.54     28.34 o 
   5   6  13      115.15      126.95     12.93 o 
   6   6  13       29.41       20.98     10.73 o 
   7   6  13        5.47      -22.09     19.05 o 
   8   6  13      179.72      205.44     19.87 o 
  -5   7  13       28.05        5.72     21.16 o 
  -4   7  13      498.71      497.48     38.09 o 
  -3   7  13       66.62       91.36     13.50 o 
  -2   7  13        8.75       27.31     14.13 o 
  -1   7  13       55.80       57.49     14.06 o 
   0   7  13     1901.16     2010.10     59.46 o 
   1   7  13       75.84       62.62     11.77 o 
   2   7  13      630.68      654.93     22.47 o 
   3   7  13       68.11       88.69     12.61 o 
   4   7  13      104.88      132.99     11.96 o 
   5   7  13      157.61      152.82     14.47 o 
   6   7  13      436.78      460.65     20.01 o 
   7   7  13       22.46       10.11     12.67 o 
   8   7  13      206.36      213.91     20.13 o 
  -5   8  13      159.96      106.20     26.91 o 
  -4   8  13      404.46      413.04     37.07 o 
  -3   8  13      387.42      302.97     31.84 o 
  -2   8  13     1433.39     1359.66     57.53 o 
  -1   8  13      166.62      136.90     24.02 o 
   0   8  13      151.54      128.97     15.43 o 
   1   8  13      112.96      124.90     14.87 o 
   2   8  13      313.15      391.89     30.90 o 
   3   8  13      341.88      350.70     15.90 o 
   4   8  13      847.58      873.60     23.88 o 
   5   8  13       51.22       46.08     13.10 o 
   6   8  13       17.35        2.37     11.37 o 
   7   8  13       61.33       53.41     15.02 o 
   8   8  13       92.85       84.31     16.16 o 
  -4   9  13      152.54      167.24     29.52 o 
  -3   9  13       17.56       -6.55     19.24 o 
  -2   9  13        5.24       13.83     19.78 o 
  -1   9  13      752.97      827.99     45.36 o 
   0   9  13      209.74      288.25     29.31 o 
   1   9  13      590.58      539.11     36.56 o 
   2   9  13      177.02      157.49     24.51 o 
   3   9  13        7.31      -10.50     10.06 o 
   4   9  13        8.35       -7.28      9.97 o 
   5   9  13      604.20      679.97     21.95 o 
   6   9  13       40.67       41.70     13.89 o 
   7   9  13      311.97      290.90     20.90 o 
   8   9  13       84.81       62.91     15.81 o 
   9   9  13       19.94       49.05     25.89 o 
  -3  10  13      751.66      840.18     50.46 o 
  -2  10  13       57.37       65.77     23.73 o 
  -1  10  13      186.68      178.43     19.99 o 
   0  10  13       24.49       22.68     13.58 o 
   1  10  13      475.78      525.53     33.70 o 
   2  10  13       28.64       10.14     13.76 o 
   3  10  13     1057.71     1010.28     34.16 o 
   4  10  13        1.38      -10.78      8.69 o 
   5  10  13       30.81       17.72      9.62 o 
   6  10  13       60.52       49.15     19.07 o 
   7  10  13      127.13      157.14     24.92 o 
   8  10  13       24.47        3.72     13.95 o 
   9  10  13      171.21      176.08     21.74 o 
  -2  11  13      400.69      382.58     32.76 o 
  -1  11  13      502.72      513.83     28.96 o 
   0  11  13      404.01      406.24     25.91 o 
   1  11  13      202.88      189.38     19.58 o 
   2  11  13       10.69       16.62     12.90 o 
   3  11  13      131.10      122.91     16.55 o 
   4  11  13      330.26      334.34     56.81 o 
   5  11  13      597.13      570.13     21.87 o 
   6  11  13      291.92      244.85     19.49 o 
   7  11  13      121.90      135.63     23.94 o 
   8  11  13        1.81        0.48     20.29 o 
  -1  12  13       66.78       54.14     17.24 o 
   0  12  13      135.00      117.54     22.18 o 
   1  12  13       25.24       20.22     24.14 o 
   2  12  13      669.35      667.95     31.36 o 
   3  12  13      190.43      202.49     20.39 o 
   4  12  13      275.24      277.80     21.53 o 
   5  12  13       45.76       34.07     20.42 o 
   6  12  13       21.18       20.69     10.64 o 
   7  12  13        0.89       15.78     20.10 o 
   8  12  13      131.80      112.65     26.30 o 
   0  13  13      390.66      419.02     28.79 o 
   1  13  13        7.44       18.26     24.65 o 
   2  13  13        8.95       11.66     15.37 o 
   3  13  13      148.34      142.53     19.60 o 
   4  13  13      382.92      392.12     25.65 o 
   5  13  13      140.18      142.88     45.12 o 
   6  13  13      289.76      280.46     22.07 o 
   7  13  13       23.74       40.27     22.46 o 
   2  14  13      229.27      243.35     24.74 o 
   3  14  13       87.65       80.68     19.20 o 
   4  14  13       48.53       40.06     21.08 o 
   5  14  13       76.61       56.81     27.78 o 
   6  14  13        5.55        5.64     14.76 o 
  -4   0  14      431.01      444.38     35.65 o 
  -3   0  14       48.09       46.05     19.91 o 
  -2   0  14       28.28       17.69     34.13 o 
  -1   0  14       48.23       39.41     18.83 o 
   0   0  14      391.35      455.88     42.56 o 
   1   0  14        6.26       18.07     19.66 o 
  -4   1  14       68.80       60.72     38.99 o 
  -3   1  14      378.02      425.85     30.39 o 
  -2   1  14      778.02      772.90     37.77 o 
  -1   1  14       73.00       80.96     20.45 o 
   0   1  14      219.42      172.47     23.36 o 
   1   1  14       73.64       57.21     20.50 o 
   2   1  14       44.76       28.75     19.53 o 
   3   1  14      252.10      216.26     34.93 o 
  -5   2  14      745.44      763.18     62.11 o 
  -4   2  14      251.53      195.80     24.63 o 
  -3   2  14       10.69      -28.47     24.84 o 
  -2   2  14       50.03       74.02     19.89 o 
  -1   2  14      755.93      765.04     41.05 o 
   0   2  14      143.09      128.82     23.90 o 
   1   2  14      795.82      755.76     36.80 o 
   2   2  14       73.18       53.69     19.64 o 
   3   2  14        3.93       57.38     26.12 o 
   4   2  14      168.13      169.59     32.53 o 
  -5   3  14       71.53       75.77     21.41 o 
  -4   3  14       88.64       91.43     20.53 o 
  -3   3  14      841.63      923.75     39.65 o 
  -2   3  14        3.28        7.36     17.34 o 
  -1   3  14      146.93      124.79     21.00 o 
   0   3  14        3.70       -9.83     15.73 o 
   1   3  14      290.27      286.60     25.12 o 
   2   3  14      211.00      190.75     22.67 o 
   3   3  14      103.11      120.57     27.19 o 
   4   3  14       40.13        7.01     23.97 o 
   5   3  14       83.48       77.69     28.54 o 
  -5   4  14      265.19      232.40     55.42 o 
  -4   4  14       16.73       39.16     19.08 o 
  -3   4  14      103.97      121.78     24.64 o 
  -2   4  14      255.74      254.39     23.61 o 
  -1   4  14      178.51      182.62     37.13 o 
   0   4  14      240.30      247.16     22.63 o 
   1   4  14      886.52      935.25     37.15 o 
   2   4  14      183.80      154.54     26.68 o 
   3   4  14       89.03       65.49     27.17 o 
   4   4  14      190.40      139.91     29.36 o 
   5   4  14       77.63       57.22     26.92 o 
   6   4  14      207.09      198.07     33.80 o 
  -5   5  14       59.37       53.90     21.01 o 
  -4   5  14      486.49      493.54     29.99 o 
  -3   5  14      192.13      196.10     23.07 o 
  -2   5  14      248.87      264.54     23.65 o 
  -1   5  14      270.21      257.28     33.31 o 
   0   5  14      242.09      251.23     22.20 o 
   1   5  14      247.15      224.45     47.57 o 
   2   5  14      447.09      440.88     26.86 o 
   3   5  14      227.76      228.36     26.40 o 
   4   5  14      344.67      320.30     34.57 o 
   5   5  14      117.02      130.85     28.60 o 
   6   5  14       11.23       52.79     26.25 o 
  -5   6  14       73.79       59.62     31.85 o 
  -4   6  14      109.49       87.19     20.40 o 
  -3   6  14      199.08      189.24     21.46 o 
  -2   6  14      237.20      273.32     22.62 o 
  -1   6  14       79.34       62.84     23.08 o 
   0   6  14     1099.14     1091.91     37.80 o 
   1   6  14        0.63       -9.15     13.79 o 
   2   6  14      140.71      120.82     18.72 o 
   3   6  14      345.65      381.56     25.93 o 
   4   6  14      215.70      232.57     30.83 o 
   5   6  14       66.11       95.68     25.58 o 
   6   6  14      298.12      270.89     34.66 o 
   7   6  14        2.31       -6.65     11.67 o 
  -4   7  14      485.51      519.41     40.96 o 
  -3   7  14      251.86      243.92     22.44 o 
  -2   7  14      220.72      275.11     58.00 o 
  -1   7  14       63.37       73.91     16.23 o 
   0   7  14       59.35       66.04     16.35 o 
   1   7  14      340.44      346.07     18.41 o 
   2   7  14      462.70      492.02     31.28 o 
   3   7  14      450.95      438.24     23.66 o 
   4   7  14      324.86      318.03     20.92 o 
   5   7  14       16.01       22.69     21.68 o 
   6   7  14        2.95      -10.47     10.56 o 
   7   7  14      201.65      230.67     20.82 o 
  -4   8  14       76.65      119.27     27.47 o 
  -3   8  14      316.79      316.77     34.14 o 
  -2   8  14        9.43       -6.58     19.35 o 
  -1   8  14      821.17      827.84     46.44 o 
   0   8  14      146.61      159.45     25.49 o 
   1   8  14      197.54      173.80     14.75 o 
   2   8  14       29.20       36.32     10.90 o 
   3   8  14      255.68      306.56     20.81 o 
   4   8  14        2.42       -4.78     16.42 o 
   5   8  14      812.61      877.24     33.84 o 
   6   8  14        1.51        7.18     13.85 o 
   7   8  14       68.73       68.85     13.14 o 
  -3   9  14      597.11      693.14     46.97 o 
  -2   9  14        2.95       18.04     20.91 o 
  -1   9  14        0.21       -2.46     19.38 o 
   0   9  14       32.24       43.54     21.24 o 
   1   9  14      802.68      874.52     46.91 o 
   2   9  14       89.02       69.62     21.39 o 
   3   9  14      523.15      553.83     36.44 o 
   4   9  14        1.00        0.31     11.48 o 
   5   9  14        0.58       12.35     18.38 o 
   6   9  14       56.21       53.73     26.21 o 
   7   9  14      247.50      274.77     33.95 o 
  -2  10  14      373.60      434.44     39.05 o 
  -1  10  14      425.91      425.54     37.69 o 
   0  10  14      158.23      135.81     26.36 o 
   1  10  14       38.02        6.70     19.27 o 
   2  10  14      106.11       79.06     22.28 o 
   3  10  14      108.99      131.95     16.04 o 
   4  10  14      354.99      353.84     21.06 o 
   5  10  14      127.44       89.13     14.50 o 
   6  10  14       43.45       45.26     19.93 o 
   7  10  14       33.23       57.92     21.56 o 
  -1  11  14       12.19       26.92     17.63 o 
   0  11  14      491.55      554.90     29.96 o 
   1  11  14       14.92       -3.92     13.95 o 
   2  11  14      474.44      476.04     32.03 o 
   3  11  14       13.97        3.89     13.30 o 
   4  11  14        1.82        3.95     10.13 o 
   5  11  14        0.58        5.90      9.87 o 
   6  11  14      269.75      267.83     29.01 o 
   7  11  14        0.35      -25.42     16.95 o 
   0  12  14      127.79      156.43     26.97 o 
   1  12  14       19.23        2.72     33.05 o 
   2  12  14      220.43      228.02     26.83 o 
   3  12  14      154.93      151.12     19.54 o 
   4  12  14      566.59      563.78     29.41 o 
   5  12  14       87.74       70.49     12.92 o 
   6  12  14      146.55      118.03     24.82 o 
   7  12  14        1.08        9.14     20.18 o 
   2  13  14      172.84      198.50     22.68 o 
   3  13  14        1.58       20.03     15.71 o 
   4  13  14       10.56       18.14     15.35 o 
   5  13  14      304.47      319.91     24.10 o 
   6  13  14       56.24       56.23     13.33 o 
  -2   2  15       48.44       52.00     43.49 o 
  -1   2  15        0.99      -16.37     18.60 o 
   0   2  15      386.47      405.86     40.23 o 
   1   2  15       41.15       76.37     21.49 o 
  -3   3  15        2.27        2.56     19.18 o 
  -2   3  15      150.36      192.66     24.69 o 
  -1   3  15       14.67       21.46     18.43 o 
   0   3  15       78.14       47.60     20.22 o 
   1   3  15      257.90      229.59     25.52 o 
   2   3  15       16.25       40.15     20.48 o 
   3   3  15        7.14       10.72     24.97 o 
  -3   4  15       92.10       51.39     22.21 o 
  -2   4  15      165.47      121.28     21.30 o 
  -1   4  15      201.04      191.72     36.99 o 
   0   4  15       92.48      169.75     23.24 o 
   1   4  15       69.54       49.77     24.79 o 
   2   4  15      663.04      688.15     35.77 o 
   3   4  15        2.15      -13.70     17.80 o 
   4   4  15       82.28       36.94     26.82 o 
  -3   5  15        0.02      -13.50     18.52 o 
  -2   5  15      965.56     1092.68     42.09 o 
  -1   5  15       62.00       68.14     45.14 o 
   0   5  15      124.79      100.90     28.79 o 
   1   5  15       70.09       65.18     18.91 o 
   2   5  15        5.85      -23.90     15.93 o 
   3   5  15      112.11      106.22     26.86 o 
   4   5  15      136.60      150.93     30.99 o 
   5   5  15       15.29      -16.54     23.66 o 
  -3   6  15      240.03      227.58     24.72 o 
  -2   6  15       65.35       52.78     18.00 o 
  -1   6  15      121.50      208.49     38.75 o 
   0   6  15       63.50       64.33     17.80 o 
   1   6  15      292.43      291.68     32.15 o 
   2   6  15      239.32      233.23     23.68 o 
   3   6  15       54.03       29.31     17.84 o 
   4   6  15       52.97       34.91     24.33 o 
   5   6  15      104.95      170.93     33.00 o 
  -2   7  15       56.97       70.89     18.26 o 
  -1   7  15      599.87      520.29     29.18 o 
   0   7  15      113.96      157.46     20.60 o 
   1   7  15        4.04        4.75     15.36 o 
   2   7  15        1.50       20.82     11.99 o 
   3   7  15      453.72      505.92     22.55 o 
   4   7  15        0.36      -19.94     22.01 o 
   5   7  15      336.62      345.02     36.51 o 
   6   7  15       15.34        8.56     24.63 o 
  -2   8  15       22.40       -6.40     20.48 o 
  -1   8  15      134.60      111.50     26.76 o 
   0   8  15       91.34      103.18     24.49 o 
   1   8  15      781.98      831.56     46.25 o 
   2   8  15        2.66      -14.24     14.02 o 
   3   8  15      222.80      184.65     19.18 o 
   4   8  15      139.23      122.36     25.42 o 
   5   8  15       64.24       96.01     26.96 o 
   6   8  15       26.18        5.99     24.47 o 
  -2   9  15      405.57      389.16     38.50 o 
  -1   9  15      129.07      141.97     28.15 o 
   0   9  15        4.38       -8.05     19.98 o 
   1   9  15        7.05       20.55     21.23 o 
   2   9  15      385.90      438.66     36.40 o 
   3   9  15       98.41      154.59     25.56 o 
   4   9  15      376.24      275.43     28.62 o 
  -1  10  15        8.47       -7.26     20.91 o 
   0  10  15      534.15      530.31     42.00 o 
   1  10  15        9.35       24.55     22.22 o 
   2  10  15      305.58      300.46     32.04 o 
   3  10  15        0.65        0.50     19.14 o 
   4  10  15       26.24       34.98     20.15 o 
   6  10  15      134.60      118.82     23.91 o 
   0  11  15        0.19       17.48     22.64 o 
   1  11  15       78.29       87.10     26.05 o 
   2  11  15      285.21      298.33     33.59 o 
   3  11  15      116.78       46.14     22.55 o 
   4  11  15      290.99      314.00     32.73 o 
   5  11  15       68.47       38.14     21.13 o 
   2  12  15       95.99       98.47     19.20 o 
   3  12  15       34.85       33.13     22.19 o 
   4  12  15        4.10        6.63     11.15 o 
   0   5  16      190.46      223.65     25.79 o 
   1   5  16      138.42      105.12     22.27 o 
  -1   6  16      152.74      120.28     21.55 o 
   0   6  16       50.63       37.42     18.97 o 
   1   6  16      105.46      146.79     21.92 o 
   2   6  16       58.51       29.18     19.69 o 
   3   6  16      411.33      418.04     42.06 o 
  -1   7  16      336.23      310.52     26.73 o 
   0   7  16      140.22      109.57     20.61 o 
   1   7  16      257.40      290.98     26.18 o 
   2   7  16        7.93        5.18     13.97 o 
   3   7  16        0.09       -4.75     22.80 o 
   0   8  16       57.17      111.11     27.50 o 
   1   8  16       17.58       28.87     22.85 o 
   2   8  16      262.45      217.98     18.04 o 
   3   8  16      121.91      123.63     24.60 o 
   1   9  16       22.31       48.13     23.96 o 
   2   9  16        3.52       11.85     20.76 o 
   3   9  16       23.53       -6.85     19.64 o 
                                                 
